# Supplementary material for: Systematic Analysis of Transcriptional and Post-transcriptional Regulation of Metabolism in Yeast
Source: PLoS Comput Biol. 2017 Jan 10;13(1):e1005297. doi: 10.1371/journal.pcbi.1005297 (PMC5224888; doi:10.1371/journal.pcbi.1005297)
Supplement: S1 Table — (XLSX) [file pcbi.1005297.s005.xlsx]

## Sheet: Description
Supplementary Table 1. Intracellular metabolic measurements
Spreadsheet	Description
Untargeted metabolomics	Time-resolved untargeted intracellular metabolic measurements using QTOF-MS. Values represent log 2 fold-changes compared to 25 seconds.
Targeted metabolomics	Time-resolved targeted intracellular metabolic mesaurements using LC-MS/MS. Values represent log 2 fold-changes compared to time 0s (time-point immediately before the perturbation).
Untargeted metabolomics annotation	Ion mass annotation to metabolites contained in the metabolic reconstruction of yeast IMM904 (PMID: 19321003) .

## Sheet: Untargeted metabolomics
ion	alpha_60	alpha_240	alpha_300	alpha_540	alpha_600	alpha_900	alpha_1200	alpha_1500	alpha_2100	alpha_2700	NaCl_60	NaCl_240	NaCl_300	NaCl_540	NaCl_600	NaCl_900	NaCl_1200	NaCl_1500	NaCl_2100	NaCl_2700
58.0057	0.204785	0.0692357	-0.127725	-0.139331	-0.133216	-0.179243	-0.103726	-0.0590637	0.0826937	0.0259788	0.0641429	-0.118783	-0.153359	-0.24884	-0.313902	-0.248136	0.0399216	-0.27869	-0.383105	-0.293885
59.0135	0.0970721	0.00722099	-0.135227	-0.148213	0.0351022	-0.023961	-0.0357268	0.145288	-0.0459202	-0.148131	-0.046549	-0.0711572	-0.091969	-0.135831	-0.307106	-0.0774436	-0.0311183	-0.0274596	-0.169355	-0.162203
71.0135	-0.0481673	-0.0848318	-0.106339	-0.237696	-0.150994	-0.0746024	-0.0606916	0.0354207	-0.193642	-0.0734276	-0.0221097	-0.0597038	-0.081215	-0.112016	-0.172592	-0.0634374	-0.0867923	-0.0327789	-0.013586	-0.0453841
73.0292	0.171941	0.138428	0.0666947	-0.150172	0.116118	0.0505254	0.0670299	0.294306	0.0527391	-0.0269331	0.0010586	0.0586241	0.122863	-0.0846456	-0.0780523	-0.0874418	-0.0690385	-0.0262213	0.00654206	0.0654024
74.0244	0.110307	0.414384	0.479503	0.269374	0.682994	0.75711	0.761724	0.830568	0.572171	0.652609	-0.0570196	0.193798	0.117043	-0.0852488	-0.0222608	-0.0896399	-0.0183681	0.0586232	0.328569	-0.0890897
87.0087	0.04248	-0.0766237	-0.126972	-0.231392	-0.167472	-0.0930265	-0.0487023	-0.106433	-0.0712363	-0.164417	-0.100844	-0.221201	-0.277457	-0.374329	-0.352296	-0.238953	-0.190702	-0.0470901	0.0189019	-0.133962
88.0401	0.118917	0.0952966	0.143004	0.0117901	0.160603	-0.0195243	0.107968	0.225456	0.167607	0.0964122	-0.129812	0.000471463	-0.0160264	-0.18083	-0.0581763	0.310266	0.0602744	0.102868	0.104677	-0.0865987
89.0241	-0.0112758	-0.0955821	-0.262363	-0.28501	-0.08971	-0.139555	-0.179087	0.0448042	-0.202977	-0.336801	-0.0254773	-0.0028745	-0.0513357	-0.149985	-0.160332	-0.131382	-0.0773835	0.0296393	-0.176996	-0.0903655
96.9599	-0.043102	-0.0487379	-0.11111	-0.24537	-0.0228859	-0.0536845	-0.0698187	0.00507366	-0.0578882	-0.176463	-0.0669836	-0.0409628	0.023083	-0.124786	-0.158357	-0.0892584	0.067555	-0.0297079	-0.0738176	-0.017418
101.024	-0.038966	-0.0872021	-0.189353	-0.190198	-0.0291284	-0.077021	-0.128984	-0.0314684	-0.155269	-0.18239	-0.0146389	-0.0445185	-0.0920152	-0.150212	-0.264932	-0.210408	-0.0769624	-0.0315279	-0.150368	-0.0123575
102.056	0.103498	0.374032	0.517553	0.452067	0.679832	0.842259	1.20757	1.21642	0.914559	0.898238	0.197975	0.382447	0.278164	-0.344871	0.0330782	-0.0760877	0.161464	0.318417	0.610671	0.243244
111.02	0.0494725	-0.0471572	-0.103785	-0.201683	-0.0132066	-0.114663	-0.0680626	-0.0468807	-0.062764	-0.308116	-0.109135	0.151139	0.0920607	0.0746153	-0.028474	-0.163694	-0.0966921	-0.0430778	-0.0390388	0.077892
114.056	0.10821	0.0800026	0.0755812	-0.0279954	0.0352731	0.00561479	0.0268197	0.235144	0.102902	0.143586	0.0573173	0.197197	0.174801	-0.00477497	0.0713148	0.156125	-0.0164866	-0.0379053	0.174754	-0.0709678
115.004	0.177064	0.272012	0.428004	0.382624	0.496113	0.64232	0.70421	0.831598	0.530715	0.719019	0.116933	0.277849	-0.101787	-0.375686	-0.423271	-0.113563	0.169254	0.537216	1.8124	0.537764
115.029	0.121147	-0.042065	-0.105153	-0.00479608	0.166051	-0.00463417	0.0451815	0.0144566	0.0875384	-0.0379948	-0.059681	-0.258297	-0.154851	0.169785	-0.159899	-0.338416	-0.138547	-0.339942	-0.156939	-0.291768
115.076	0.0689961	0.109806	-0.0603369	0.00830997	-0.000968134	0.0527721	0.141571	0.179243	-0.0165065	0.247577	-0.0697919	-0.140725	-0.11035	-0.13158	-0.25821	-0.0251327	-0.0538139	-0.139155	-0.0129368	-0.0424325
116.072	-0.039573	-0.05947	-0.0737967	-0.223085	-0.0989672	-0.0719442	-0.0484693	-0.0972554	-0.0724842	-0.194454	-0.0317807	0.00125353	0.0284497	-0.0690087	-0.140501	-0.0498479	-0.00383389	0.00292172	-0.0623928	-0.0332122
117.019	0.0935329	0.0517674	-0.0834063	-0.0749123	0.0510741	0.0379247	-0.000625173	0.19947	-0.0305317	0.351661	-0.0953343	-0.0363011	-0.078563	-0.182698	-0.166547	-0.0940611	-0.0440599	-0.0773333	0.190463	0.251671
118.051	0.162432	0.415447	0.528667	0.458414	0.605893	0.715649	0.81496	0.848688	0.657053	0.473185	0.0170067	0.215009	0.084158	-0.0895645	-0.0861386	-0.226448	-0.188612	0.0170936	0.295027	-0.223822
122.025	0.242702	0.154516	0.0989528	-0.0767865	0.147086	0.0806	0.0284193	0.122397	-0.045176	0.110371	-0.151968	-0.0113007	-0.0764256	-0.0909977	-0.199314	-0.0706475	-0.133891	-0.088774	-0.144078	-0.209344
127.051	0.217815	0.67487	0.733957	0.842466	0.965224	1.32483	1.42287	1.71299	1.29453	1.25513	0.181602	0.771591	0.482194	0.0484767	0.23268	0.0620554	0.24148	0.557299	1.00951	0.762652
128.035	0.153051	0.351362	0.505697	0.554103	0.623404	0.790544	0.936418	1.17672	0.862801	1.02998	0.0539857	0.354097	0.268841	-0.145906	0.022669	0.00193056	0.122058	0.24274	0.558444	0.16355
129.019	0.112964	0.154616	0.0743467	0.25058	0.274258	0.324689	0.353287	0.475665	0.337916	0.398629	0.0374847	-0.141624	-0.102093	-0.1982	-0.221668	-0.149115	-0.0981684	0.10678	0.302165	0.110677
129.056	0.057777	0.0650072	-0.0371691	0.00096565	0.0522838	0.104065	0.118922	0.0983136	-0.043819	0.201453	-0.0113099	0.0173466	-0.142386	-0.0739962	-0.127844	0.0957911	0.0827003	-0.0159313	0.117235	0.0549541
129.092	-0.0386254	0.00218159	-0.0577151	-0.041521	-0.101466	-0.175626	-0.124796	-0.110424	-0.368826	-0.102425	-0.183531	-0.0286842	0.0634891	-0.00126008	-0.247679	-0.0932793	-0.0725349	-0.185729	-0.17916	-0.141169
130.051	-0.00887281	0.105219	0.102218	0.0427664	0.112425	0.0346907	0.0631849	0.199721	0.109127	0.0464263	-0.0469774	0.0151699	0.0700822	-0.0618237	0.0140639	0.122967	-0.0694298	-0.0307265	0.0952377	-0.0926727
130.087	-0.0102854	-0.0400611	-0.066318	-0.101816	-0.055338	-0.0562848	-0.0461258	-0.0304588	-0.0880956	-0.189035	-0.0255627	-0.0102178	0.0431466	-0.0650155	-0.0648895	-0.0739735	-0.101541	-0.0729296	-0.0344472	-0.086616
131.035	-0.00609342	0.00387826	-0.050891	-0.0107465	0.0961296	0.0972805	0.0579229	0.118012	-0.0208015	0.0923287	-0.0521875	-0.0472267	-0.0412175	-0.109016	-0.101294	-0.0499438	-0.0110873	-0.0323844	0.0177556	0.0827991
131.046	0.0706578	0.525268	0.621397	0.80419	0.673968	1.01978	1.14563	1.44754	1.15254	1.0364	0.175808	0.575476	0.406155	0.0603084	-0.00409732	-0.0353565	-0.0392587	0.466626	0.661481	0.180737
131.083	0.111734	0.194109	0.112674	0.895501	0.391232	1.02381	1.26914	1.62961	0.741078	1.29264	0.119833	0.78895	0.416494	-0.00466992	0.372284	0.244486	0.459924	1.17595	0.940716	0.447302
132.03	0.0249083	0.163741	0.198502	0.292289	0.212885	0.291288	0.477983	0.532664	0.325919	0.22874	0.105601	0.0929048	0.0987271	-0.0643694	-0.14408	-0.00738158	0.0287013	0.346866	0.249911	-0.132177
133.014	0.20654	0.379799	0.524253	0.703385	0.612847	0.931604	0.896726	1.19614	0.803256	1.13771	0.142131	0.281615	-0.163792	-0.546147	-0.578179	-0.349433	0.100368	0.901544	2.30097	0.72759
133.05	0.0345811	0.10463	0.00508643	0.0971776	0.291452	0.311739	0.357702	0.507664	0.457921	0.49874	0.0489223	0.140106	0.132442	0.120098	0.0304672	0.0240288	0.070728	0.516274	0.587777	0.481155
134.047	-0.0382527	-0.0641726	-0.08464	-0.154991	-0.113014	-0.108075	-0.0941286	-0.167736	-0.132622	-0.163578	-0.0591641	-0.114086	-0.0382637	-0.162752	-0.255626	-0.134611	-0.0834365	-0.0319068	-0.225657	-0.0947146
135.045	0.276252	0.128353	0.305763	0.448967	0.523919	0.45962	0.385689	0.998813	0.458895	0.752113	-0.0471136	-0.131369	-0.0269427	-0.0931723	-0.534093	-0.400737	-0.337324	-0.154393	-0.424825	-0.32379
136.041	0.184772	0.165753	0.129465	0.307593	0.186728	0.226187	0.187098	0.335691	0.161	0.31544	-0.0613916	0.037415	0.0768217	0.0120569	-0.211507	-0.0510187	-0.163802	-0.138349	-0.11715	-0.1541
138.949	-0.00234152	0.00676245	0.0513416	0.0013203	-0.0208558	-0.0223403	-0.044116	-0.0976285	-0.0283482	-0.00770775	-0.0296229	-0.0459142	-0.0642692	-0.00446645	-0.082806	-0.0733939	0.0225784	-0.0276981	-0.132636	-0.0787091
139.976	0.070359	0.132448	0.139141	0.120896	0.178196	0.066198	-0.116699	-0.0136449	0.316447	0.17109	-0.108625	-0.119141	-0.0597009	-0.152941	-0.0202099	0.0904558	-0.0418033	-0.0699098	0.0424546	0.110344
140.011	0.103107	0.0956924	-0.0485033	0.0448295	0.00349222	0.0388657	0.0587873	0.0255918	0.10533	0.138356	0.0909255	-0.0501322	0.0284057	-0.0182561	0.0661382	0.182134	0.088015	0.0743659	0.0739391	0.148017
143.107	0.0412064	0.214634	0.27463	0.204797	0.26012	0.336473	0.408042	0.560031	0.494888	0.472122	-0.105869	-0.0307287	-0.0625296	-0.135131	-0.23556	-0.155499	-0.130856	-0.118445	0.256086	0.0246513
144.066	-0.125583	-0.00660321	-0.0669459	0.298239	-0.0384273	0.256162	0.243998	0.716602	0.238546	0.639046	-0.126803	0.0651921	-0.0302447	-0.289622	0.0083964	-0.122677	0.0834771	0.322171	0.446677	0.162097
145.014	0.0296245	0.140728	0.131656	0.238049	0.221573	0.36878	0.385706	0.529296	0.323739	0.392358	0.137489	-0.082788	-0.117785	-0.222854	-0.268364	-0.225648	0.0478273	0.197106	0.469891	0.229547
145.062	0.266019	0.729638	0.901891	0.977868	1.05003	1.43209	1.56524	1.93972	1.50635	1.40403	0.125846	0.757421	0.517431	0.145501	0.379768	0.142601	0.35922	0.652364	1.20452	0.775771
145.098	0.207386	0.396457	0.217351	1.45828	0.577566	1.31784	1.5308	1.8691	0.676791	1.19727	0.23992	0.954883	0.250224	0.00922516	0.484111	0.377267	0.537446	1.41235	0.918649	0.339977
146.046	0.13804	0.449976	0.563172	0.715244	0.643708	0.934718	1.09544	1.38722	1.14065	1.16539	0.0877956	0.640243	0.382584	-0.220032	0.00299678	-0.0530054	0.180643	0.444048	0.726474	0.271362
147.03	0.0685428	0.146525	0.24395	0.232806	0.231568	0.40331	0.457245	0.560081	0.469805	0.607428	0.0689349	-0.291429	-0.337043	-0.419253	-0.367632	-0.313523	-0.26622	0.0488327	0.305437	0.0110385
147.066	0.111656	0.263824	0.286934	0.511968	0.46304	0.529461	0.607031	0.799501	0.70703	0.737833	0.0341933	0.479237	0.21997	-0.018259	0.179548	0.164547	0.241483	0.404489	0.669711	0.34865
148.044	0.0534253	0.0815583	0.0734024	0.115891	0.137001	0.106168	0.169093	0.181687	0.196127	0.128778	-0.00108987	0.0643866	0.0470806	-0.237462	-0.236032	-0.409616	-0.556781	-0.394959	-0.0937823	-0.0819208
149.046	-0.0419577	-0.0648488	-0.0894144	-0.0106595	-0.0251488	-0.0563252	0.00105967	-0.0789985	-0.041276	0.0240516	-0.0577228	0.00582071	0.071877	-0.0106013	-0.0617258	-0.240962	-0.137677	0.00607582	0.238986	0.0314059
150.041	0.0362266	0.0876424	0.0940356	0.0166814	0.0140163	0.028324	0.0596922	0.21415	-0.10661	0.160514	0.149725	0.211668	0.17583	0.101558	0.0530957	-0.162067	-0.051529	0.0559281	-0.0155218	0.140114
151.026	0.192166	0.0406396	0.0204403	0.0134325	-0.00262848	0.059222	0.200648	0.11979	0.13875	0.111732	-0.037409	0.134594	0.31612	0.469197	0.345967	0.539787	0.241316	0.14269	0.115873	0.278924
152.035	0.091973	0.2137	0.129517	0.152748	0.192862	0.220902	0.312656	0.268611	0.226758	0.391029	0.0558238	0.145983	0.188207	0.0625773	0.000756601	0.160493	0.140405	0.0763604	0.163599	0.217014
154.062	-0.0312012	0.0690623	0.0190072	0.162431	0.0824533	0.230407	0.478738	0.468495	0.179002	0.294863	0.148558	0.472371	0.238032	0.105523	0.109725	-0.0943522	0.0762186	0.465739	0.394298	-0.0531153
157.051	-0.0464542	-0.0569424	-0.0346821	0.13407	0.111998	0.145886	0.256524	0.478667	0.552819	0.695517	0.0485925	0.06049	-0.0196731	-0.0378231	-0.196049	-0.0762965	-0.00698533	0.0315778	0.127481	0.0339931
159.03	0.172158	-0.00981578	0.0578183	0.106145	0.163168	0.251054	0.100496	0.117214	0.180152	0.381811	-0.088215	0.0300501	0.059152	0.040926	0.00610592	0.168076	0.2929	0.12988	0.197077	0.206511
160.061	0.256109	0.691868	0.793348	0.891075	0.907775	1.18121	1.27374	1.66494	1.51148	1.60699	0.0712239	0.561632	0.253555	-0.110614	-0.0792126	-0.325719	-0.226119	-0.00733518	0.562317	0.152353
160.077	0.0504056	-0.00212905	0.026581	0.046824	0.164234	0.130223	0.25406	0.256364	0.168901	0.374721	0.0390107	0.171523	0.0763198	0.0253969	-0.113917	-0.0731014	-0.122628	-0.00251489	0.128757	0.0514262
161.045	0.00651595	-0.0758414	-0.0419019	-0.0617608	-0.0213013	-0.057813	-0.0687851	-0.123092	-0.0517907	-0.0669921	-0.0599358	0.00610316	-0.0386904	-0.136012	-0.0819284	-0.136402	-0.0301911	0.0379405	-0.0998417	-0.0649657
162.04	0.181582	0.109666	0.147885	0.281251	0.17684	0.256789	0.419758	0.618697	0.372289	0.653171	0.00375175	0.249748	0.188637	0.0692603	0.0847736	0.101254	0.0815633	0.347722	0.444864	0.112263
163.061	0.14394	0.0749402	-0.00567542	-0.000164973	0.100429	0.0068321	0.0474289	0.126499	0.0320898	0.312297	-0.129566	-0.0918175	0.0810528	0.0530573	0.0470259	0.0359274	0.0120202	0.0737479	0.303994	0.153182
164.072	-0.0346805	-0.059341	-0.0592663	-0.0725877	-0.0479096	-0.0476079	-0.000741216	-0.0596925	-0.0709587	-0.155904	0.00229106	0.0545382	0.102601	-0.00489273	-0.0398421	-0.0384992	-0.0754423	-0.00128963	0.029916	-0.0385589
166.015	0.0680135	-0.000447906	-0.291342	0.0181443	-0.223565	-0.257739	-0.318912	-0.109589	-0.534121	0.0542726	0.0333713	0.0541905	0.0477621	-0.119539	-0.0262819	-0.0586736	-0.120241	-0.13425	-0.106317	-0.0949627
166.051	0.153181	0.0820685	-0.0622294	0.0269877	0.0262507	-0.150716	0.0953276	-0.161427	-0.320013	-0.0544191	-0.032075	-0.103696	-0.0283728	-0.107808	-0.194315	-0.243834	-0.0674202	-0.26313	-0.171443	-0.151765
167.036	0.00753602	0.0862339	0.0156911	0.191895	0.165358	0.199032	0.387158	0.422499	0.266261	0.346976	0.0275123	0.19457	0.184558	0.124461	0.0725305	0.0906528	0.11736	0.109174	0.455258	0.260594
168.067	0.0313266	0.0111806	-0.0146787	-0.0420961	-0.0913786	-0.0431492	0.0181781	-0.0900968	-0.0964885	-0.0390367	0.039324	-0.0618237	-0.049671	-0.204054	-0.303893	-0.245026	-0.0544251	-0.0505161	-0.243597	-0.143793
171.007	0.00793327	0.397056	0.5628	0.766138	0.809956	1.23168	1.19031	1.52994	0.966121	1.29035	0.254577	0.555698	0.429063	0.156679	0.321237	0.599425	0.230339	0.365535	1.40846	0.19472
171.029	0.153071	-0.0556789	0.0261441	-0.0391207	0.0714194	0.0656877	-0.0292332	0.248616	-0.101338	0.23029	-0.120515	-0.099092	0.0487544	0.164062	-0.405903	0.0967504	-0.0479721	0.0113722	0.120508	0.16651
171.139	-0.0017047	0.116051	-0.01078	0.293217	0.164494	0.183282	0.322572	0.412674	0.290873	0.483615	-0.110693	-0.0858846	-0.0702479	-0.167087	-0.347399	-0.101256	-0.113583	-0.123065	0.200014	0.0373742
172.061	0.141692	0.144995	0.224098	0.344018	0.297605	0.499404	0.533252	0.815141	0.583415	0.773998	-0.160105	-0.0174152	0.0202775	0.000263458	-0.198141	-0.168063	-0.159699	-0.0439519	0.107426	0.0411705
172.904	0.0287165	0.0079402	-0.310913	-0.011493	0.0311695	0.0357192	-0.0597215	0.0580695	0.0874028	0.174068	-0.0664352	-0.173041	-0.233673	-0.327899	-0.403156	0.00245532	-0.0642529	-0.237194	-0.0605711	-0.0123443
173.046	0.110875	0.0995624	0.0231711	0.102052	0.200005	0.141491	0.0676434	0.133063	0.0317035	0.491505	-0.0109275	0.00925357	-0.100263	0.26157	-0.339292	-0.18952	0.0903111	0.091891	0.265074	0.19436
173.071	-0.0838673	0.219591	0.273168	0.940912	0.411809	0.673344	0.978375	1.23637	0.491097	1.06031	0.2171	0.771318	0.366952	0.118958	0.319609	0.11265	0.348178	0.839953	0.776049	0.327396
174.057	0.111772	0.0363942	-0.0118045	0.171023	0.15119	0.28602	0.355875	0.160641	0.232223	0.503868	0.281909	0.256632	0.244167	0.159574	0.0362736	0.176303	0.0833579	0.32559	0.413868	0.27109
174.088	0.0299683	0.316974	0.294646	0.712702	0.502257	0.756254	0.954185	1.43519	1.08888	1.91608	0.196672	0.335416	0.146811	0.0664497	0.198534	0.0196135	0.195914	0.550066	0.67023	0.564153
175.061	0.119372	0.256168	0.267026	0.590847	0.511202	0.657764	0.862562	1.5199	1.50337	1.60723	0.123595	0.50111	0.147755	-0.0159209	0.0400261	-0.0480365	-0.00678582	0.36593	0.408691	0.113308
179.035	-0.0151392	-0.068515	-0.0669572	-0.108626	-0.0257403	-0.0336445	-0.0320889	-0.0460251	-0.0785232	-0.0513664	0.018214	-0.0146797	0.0454841	0.0716874	0.0726032	-0.0250326	-0.0449987	0.0518443	0.0297001	-0.0249701
179.056	-0.073011	-0.11584	-0.168723	-0.141733	-0.113397	-0.168344	-0.161584	-0.174743	-0.176964	-0.260354	0.0621814	0.0287219	0.0491721	0.058201	0.122075	-0.109951	-0.0584	0.114106	-0.0340848	-0.0800529
180.066	-0.045782	-0.0542156	-0.0906682	-0.0722482	-0.0548999	-0.0309041	0.0369084	0.022063	-0.0713982	-0.091821	0.015626	0.0608418	0.0784415	-0.0124918	0.00207159	-0.0377595	-0.0374846	0.0678595	0.080316	0.0191323
181.071	0.249383	0.12793	0.290014	0.356309	0.287764	0.371125	0.408783	0.548057	0.398877	0.468693	0.0174958	0.165759	0.264444	0.194834	0.0869652	0.0995469	0.100054	0.205162	0.379412	0.183013
183.006	0.128197	0.102652	0.135036	0.0979006	0.0525006	0.105059	0.113618	0.0364219	0.0185833	0.175012	-0.118516	-0.137292	-0.0380316	-0.0918739	-0.220369	-0.142176	-0.0350256	-0.105825	-0.122081	-0.121293
184.002	0.140974	0.414528	0.547359	0.761589	0.769341	0.926593	1.03091	1.47823	1.12897	1.12731	0.0365247	0.519553	0.0962691	-0.0851597	0.00919635	-0.265308	-0.0911692	0.161586	0.808902	0.0335919
184.988	0.062327	0.0829314	0.0127658	0.310669	0.211033	0.0971569	0.209357	0.281158	0.100665	0.252366	-0.100179	-0.033692	-0.110523	-0.111218	-0.0240724	-0.0547041	-0.03207	-0.0599658	0.0358783	-0.0618848
187.025	0.227786	0.0151849	0.0538375	0.206803	0.151857	0.186235	0.22827	0.604103	0.412987	0.651665	0.0325516	-0.117075	-0.0135502	0.0721276	-0.166436	0.0274479	0.000741281	0.00298597	0.000786298	0.088855
188.056	0.305194	0.924991	1.07209	1.77817	1.4756	2.45895	2.79413	3.4274	2.97189	3.18112	0.204977	0.694172	0.298332	-0.300539	0.0731646	-0.0158974	0.207183	0.580029	1.59273	0.594251
189.041	0.0853614	-0.00768499	-0.145229	0.0514846	0.0945107	0.0805157	0.175663	0.234534	0.0391502	0.466645	-0.0306893	0.0394286	0.0204541	0.0931769	-0.278063	-0.0343868	0.0185873	0.0498193	0.255562	0.128376
191.02	-0.11418	0.0423468	-0.00328301	0.216917	0.127511	0.418154	0.863494	0.800913	0.196117	0.527095	0.207217	-0.0461627	0.07901	0.210097	0.234774	0.185334	0.324428	0.904201	0.724862	0.275518
199.024	0.200532	0.0654635	0.0912116	0.0661612	0.0777974	0.031638	-0.0171577	0.111532	0.161844	0.240617	-0.124747	-0.13265	-0.0259917	0.0362495	-0.266934	0.213944	0.0363892	-0.0704509	0.0331734	0.0750432
199.17	0.00585355	0.000658072	-0.0781048	0.0547177	0.067127	0.140828	0.0474003	0.0946317	-0.0794715	0.135988	-0.0676567	-0.0603845	-0.0600159	-0.062147	-0.153768	-0.106541	0.0119233	-0.0184984	0.142237	0.186531
202.072	0.0403614	0.154481	0.212104	0.288011	0.314802	0.305575	0.445325	0.655723	0.400526	0.84103	-0.0381376	0.0989876	0.10493	-0.0751114	-0.223699	0.096844	-0.0512155	0.195664	1.17405	0.651606
203.02	0.0803521	0.185078	0.0369977	0.225434	0.261762	0.281183	0.151235	0.305088	0.0886965	0.268745	0.15425	0.312251	0.228116	0.0537259	-0.0516049	0.0082487	0.0786609	0.306206	0.849113	0.498976
203.083	-0.0436646	-0.106432	-0.0942892	-0.0797407	-0.0583753	-0.122787	-0.0150624	-0.12166	-0.0733014	-0.133223	0.0257274	0.00812299	0.0373647	0.00361546	-0.0242266	-0.0113513	-0.00577295	0.0143675	-0.0428941	-0.0496181
204.055	-0.100347	-0.152246	-0.0895292	-0.0727106	-0.0593478	-0.0806478	-0.110698	-0.000970874	-0.254459	0.0833527	-0.0529983	0.127197	0.112517	0.14287	-0.157584	-0.198747	-0.0534894	0.118852	0.231519	0.108992
205.035	-0.0183709	-0.00699906	-0.0586363	0.597828	0.354018	0.530432	0.928331	1.76885	1.33483	1.64871	-0.0247346	-0.0822692	-0.0723235	-0.0797412	-0.171612	0.00271488	-0.0428536	0.36359	0.729629	0.455076
205.062	-0.0848961	0.0800739	-0.162388	0.385452	0.282635	0.378004	0.243764	0.433107	-0.0153332	0.705705	0.413829	0.511797	0.174005	-0.0706374	-0.59018	-0.199875	-0.147127	0.374399	0.125166	-0.260235
213.124	-0.00924512	0.0271289	-0.0316635	0.453707	0.170384	0.440033	0.5235	0.608354	0.419521	0.694001	0.206252	0.351247	0.149283	0.189044	-0.0191855	-0.0578086	0.142607	-0.00755585	0.342506	0.389032
214.012	0.139059	0.341311	0.0346269	0.22174	0.382465	0.300353	0.403991	0.331964	0.154729	0.763799	0.205084	0.172055	0.301949	0.377848	0.168495	0.133575	0.339627	0.499636	0.589167	0.0945054
217.086	0.0568909	0.00171467	-0.104055	0.219923	0.0350152	-0.00294663	0.122399	0.200675	0.0876475	0.0761428	-0.298761	-0.280847	-0.245989	-0.387397	-0.353038	-0.0582404	-0.281941	0.0308611	-0.0278748	-0.34593
217.095	-0.20231	0.0957704	-0.0746434	0.198811	0.0111284	0.0223568	0.205713	0.0916795	-0.0175797	0.310342	-0.0128282	-0.19206	-0.144302	-0.196712	-0.179742	-0.307507	-0.223794	-0.0216347	-0.486221	-0.335297
218.033	-0.127707	-0.00267687	-0.227188	-0.0513777	-0.114283	-0.0505899	0.0160355	-0.209592	-0.202192	-0.0142036	-0.0220141	-0.123907	-0.11007	-0.112998	-0.0531595	-0.181469	-0.163412	-4.36051e-05	-0.271775	-0.198487
220.048	0.326192	0.418331	0.14514	0.356218	0.65875	0.416393	0.379787	0.412502	0.194641	0.83051	0.0785818	0.312427	0.308747	0.262203	0.0727434	-0.0690858	0.0386897	0.356046	0.425182	0.147014
221.061	-0.0395169	-0.0993168	0.0461214	0.246594	-0.0258528	0.26109	0.250888	0.524584	0.109099	0.441482	0.0251067	0.122053	0.0651399	0.113793	0.0418202	0.0887211	0.0958221	0.226638	0.222998	0.097482
225.041	0.0227986	-0.0656271	0.138849	0.0601636	0.0391321	0.00961327	0.129355	0.119897	-0.0503006	0.35227	-0.0669661	0.00546332	-0.0953697	0.0965086	-0.105433	-0.0459124	0.131287	0.0508043	0.0582039	0.0502566
225.186	0.120949	0.16962	0.0251458	0.345123	0.171616	0.19336	0.274866	0.231113	-0.0274193	0.217161	0.3376	0.149653	-0.0418875	0.0896705	0.108488	-0.0728206	0.103985	-0.121597	0.308185	0.295705
226.01	0.157463	0.346343	0.0534932	0.428026	0.370458	0.521056	0.457297	0.785749	0.451327	0.949116	-0.00913503	0.171387	0.0510844	0.0294034	-0.197307	-0.0393148	0.0849351	0.242221	0.479431	0.276464
227.07	0.359455	0.0729141	0.375448	0.332851	0.545789	0.46377	0.443679	0.669218	0.394984	0.644839	-0.240674	0.151666	0.103972	0.333938	-0.191957	0.0671289	0.13888	0.00348908	0.267264	0.232888
227.202	0.0735027	-0.00784073	-0.164151	0.160697	0.118691	0.105635	0.0458779	0.160946	0.0679281	0.522339	0.00954514	0.0353857	-0.0312717	-0.027714	-0.455125	-0.168747	0.0271202	-0.0299199	-0.0127945	0.209645
228.028	0.101926	0.368419	0.269263	0.549173	0.558366	0.597845	0.577341	0.758492	0.588323	0.606448	0.122851	0.166905	0.174852	0.255974	0.0869905	-0.0265511	0.0236701	0.151538	0.440944	0.258008
229.012	0.0368488	0.195246	0.221774	0.415382	0.327903	0.434388	0.499586	0.766893	0.401775	0.892046	0.231857	0.140031	0.0701183	0.323098	0.178566	0.137378	0.120224	0.299017	0.351933	0.235268
237.028	0.0791321	0.312528	0.324435	1.1551	0.582592	1.29802	1.54918	2.09655	1.11459	1.70732	-0.042643	0.418069	-0.00924346	0.0817437	0.111239	-0.0289209	0.0584808	0.376731	0.660677	0.29984
243.026	0.0192167	-0.0286228	-0.0356854	-0.029044	0.0383127	-0.0719938	-0.020195	-0.0289347	-0.0809504	-0.0268711	0.0162529	-0.0234087	0.000369875	0.110646	-0.0192044	0.0344827	-0.0231915	0.0330612	-0.0121134	0.114315
243.062	0.0276589	0.066507	0.190282	0.692127	0.446756	0.878217	0.867769	1.39184	0.9689	1.28546	0.284493	0.916649	0.823987	0.619491	0.599016	0.378211	0.459539	0.508027	0.862873	0.184006
244.999	-0.0655102	-0.0219435	0.117258	0.0414839	0.0148261	0.0339666	0.0634018	0.044255	0.0266041	0.12946	-0.0337112	-0.0642801	-0.00741128	0.00988168	-0.0324446	-0.0687336	-0.110995	-0.00814741	0.0224379	-0.0739453
246.017	-0.0661423	-0.194832	-0.0813208	0.268877	0.148326	0.127606	0.125598	0.367981	-0.0361241	0.0997731	0.0214276	0.182284	0.0298956	-0.0180064	0.127742	0.119097	0.0583875	0.426892	0.291023	0.243576
247.044	0.211288	0.204124	-0.0245389	0.183672	0.113358	0.150256	0.274207	0.375935	0.123613	0.364963	0.1181	0.197869	0.146802	-0.0154499	0.0219385	0.242892	0.0702048	0.0922378	0.235019	0.0113526
249.055	0.179219	0.343145	0.425061	0.712687	0.466314	0.916716	1.33278	1.66717	1.0513	1.50576	-0.0339323	0.0962018	0.0231488	-0.0424908	-0.191216	-0.159079	-0.002088	0.200947	0.32353	0.149269
253.009	0.0276149	-0.0949089	0.0630901	0.162203	0.0436195	0.0275344	0.245681	0.184091	0.075771	0.300854	0.0682899	0.259594	0.150734	0.0574897	0.130072	-0.0657625	0.0114957	0.109785	0.61662	0.244214
253.217	0.0633394	0.206062	0.193441	0.650207	0.509386	0.487181	0.904612	0.415295	-0.0738452	0.355664	0.10484	0.127531	0.0832652	0.192496	0.0365431	0.142367	0.23104	0.201	0.126692	0.080034
254.089	-0.00555135	-0.11983	-0.113523	0.0154324	-0.248028	-0.155357	-0.113569	-0.0568212	-0.247954	-0.115758	-0.208336	-0.215719	-0.289655	-0.112305	-0.222914	-0.183931	-0.388313	-0.282639	-0.106652	-0.0608092
255.233	0.0857674	0.0137095	-0.238401	0.126782	0.217268	0.0548024	0.034122	0.149457	0.100407	0.913702	-0.0511537	0.0218979	-0.0762035	-0.0309016	-0.387899	-0.148123	0.133985	-0.0674442	0.103977	0.176037
257.103	0.139645	-0.00367316	-0.0460093	0.00411761	0.0280193	0.0978109	0.0657113	0.316328	-0.163293	0.464475	-0.00675364	-0.00078423	-0.0653848	0.200147	-0.116137	0.0787014	0.21568	0.158644	0.440648	0.24511
258.037	0.108769	0.145267	0.24797	0.386725	0.250292	0.543157	0.534748	0.682304	0.456813	0.668765	-0.113206	-0.215357	-0.0758692	-0.107515	-0.241519	0.150613	-0.157413	-0.0742788	0.0493895	-0.0189101
259.023	-0.00586384	0.076165	0.148095	0.371194	0.356286	0.49976	0.774969	1.22332	0.701794	0.884493	0.0870028	0.207199	0.0159944	0.1143	0.162154	0.10012	0.211937	0.504073	0.491282	0.16634
266.089	0.018786	0.0886798	-0.64534	0.322287	0.302707	0.235436	0.263133	0.315254	-0.0199063	0.141673	0.240644	0.0203019	0.0142694	0.0549059	-0.00116798	-0.279029	0.16439	0.260904	0.361376	0.2321
267.073	0.0285119	0.0795811	0.0501205	0.345279	0.187056	0.468383	0.534099	0.854292	0.447071	0.865503	0.174721	0.963492	0.518207	0.326852	0.66153	0.195638	0.505985	0.652866	0.311348	0.200834
268.021	0.0680799	-0.0271853	-0.0158333	0.0798227	0.143904	0.192469	0.211159	0.317432	0.0430803	0.28757	0.152988	0.0505059	0.250722	0.222341	-0.124128	0.00183984	-0.0765457	0.200838	0.260412	0.259281
275.017	0.117946	0.0984886	0.177596	0.316299	0.169821	0.354266	0.292092	0.80577	0.29509	0.534672	-0.163212	-0.129605	-0.0298104	0.0717476	-0.0922546	-0.0201951	-0.182798	-0.0571834	0.0422818	-0.0270324
275.126	0.154926	0.216206	0.18066	0.375981	0.525031	0.506426	0.388774	1.04177	0.487347	0.904035	-0.117895	0.258111	0.198014	0.202129	-0.020618	-0.0225769	0.321864	0.254914	0.44887	0.266905
279.233	0.031809	-0.0687482	-0.129944	-0.0252142	0.0220415	0.489684	0.0136645	0.0898351	-0.149485	0.213906	0.128308	0.0384614	-0.0156577	0.143456	-0.0935164	-0.0847784	-0.047676	-0.0735233	0.0530898	0.206049
281.248	0.053997	0.00350362	-0.00503783	0.0685274	0.0428153	0.208563	0.0100946	0.0852956	-0.0694709	0.141072	-0.0393414	0.0583956	-0.0999167	-0.0101396	-0.164791	-0.0514539	0.0409971	-0.137143	0.114825	0.0922311
283.264	0.063398	-0.00788183	-0.21903	0.0633883	0.0294856	-0.00102638	0.00833145	0.0169628	0.0873629	0.678392	-0.0857331	-0.0299231	-0.0449686	-0.0161238	-0.178376	-0.0720441	0.0948017	-0.106182	0.0906582	0.123104
289.033	-0.0269118	0.05887	0.020849	0.521278	0.346552	0.320621	0.398197	0.740704	0.294715	0.675979	0.0443882	0.259458	0.145777	0.208231	0.150675	0.309881	0.417261	0.399993	0.668824	0.324589
296.08	-0.0854394	-0.0990927	-0.108821	-0.0818017	-0.135619	-0.0696085	-0.0369769	-0.0495669	-0.158253	-0.124091	-0.196109	-0.0147646	0.0195284	0.0601525	-0.0955087	-0.00444189	-0.180613	-0.0563135	0.213903	-0.0219662
298.072	-0.137856	-0.191648	-0.185845	-0.0277641	-0.150761	-0.0134723	-0.0312383	-0.027833	-0.234153	-0.09931	-0.369667	-0.487066	-0.302435	-0.481895	-0.480322	-0.391162	-0.685963	-0.693478	-0.415643	-0.681433
300.049	0.0212693	-0.0298585	-0.0713372	0.31736	0.155193	0.34325	0.594586	0.63146	0.0739149	0.498376	-0.270074	-0.149074	-0.137977	0.00841428	-0.316087	-0.347017	-0.279083	-0.155434	-0.0243369	-0.121919
306.048	0.143631	0.468158	0.688181	1.47846	0.815124	1.27008	1.91739	2.33112	1.44502	2.00274	0.27069	0.85416	0.493638	0.279644	0.186462	0.335903	0.464656	1.14505	0.872082	0.613259
306.076	0.282613	0.741181	0.766478	2.24577	1.13053	1.56768	2.44572	2.83201	1.81383	2.71263	0.296886	1.14423	0.90276	0.110053	0.494733	0.395833	0.912164	2.1674	1.82376	0.904423
321.052	-0.0437671	-0.0383074	-0.0464497	0.0424552	0.167576	0.0725135	0.0735463	0.163107	-0.0129785	0.203794	0.101049	0.270472	0.170736	0.184288	0.141759	0.255046	0.172173	0.323635	0.309556	0.256597
323.018	0.0346507	0.0613434	0.0694011	0.0963397	0.0337556	0.0620033	0.108569	0.127647	0.0483396	0.191599	0.0307563	0.0728317	0.14197	0.0827792	-0.0237695	0.0563004	0.0937931	0.0283025	0.114049	0.0610958
330.058	0.0796911	0.039923	0.270239	0.295726	0.26876	0.444093	0.416306	0.702651	0.294888	0.67479	0.157063	0.1711	0.263217	0.192303	0.0251827	0.364611	0.180782	0.327018	0.41584	0.269211
333.059	0.0058928	0.00111493	0.00904993	0.051362	0.00558348	-0.00682805	0.15934	0.12186	-0.0206971	0.108795	-0.0547073	0.0239762	0.110412	0.0904366	0.0128982	0.0482242	-0.0741873	0.157246	0.228004	0.0921557
334.059	0.116858	0.020658	-0.00747231	0.0240819	0.103388	-0.0536875	0.0800817	0.145242	-0.299794	0.214456	0.0880936	0.175805	0.208739	0.163033	0.000464016	-0.0721336	0.109032	0.269513	0.420405	-0.0180229
335.038	0.122999	0.115284	-0.0968053	0.376201	0.248999	0.45184	0.333015	0.765043	-0.0291179	0.500974	-0.0949579	0.110147	0.095429	0.190502	-0.0247205	0.163716	0.278196	0.240613	0.344287	0.0839157
337.054	-0.0603518	-0.00444025	-0.0338388	0.161575	0.100692	0.156651	0.253716	0.354813	0.0432806	0.230427	-0.0310583	0.405993	0.192965	0.249707	-0.00505231	0.0993478	0.192209	0.356468	0.53227	0.231096
338.988	-0.0129472	0.0999916	0.0680607	0.914052	0.365314	0.196556	1.16861	1.20473	0.209983	0.453911	0.111808	0.189153	0.136018	0.0919284	0.210402	0.119865	0.0642462	0.513666	0.497934	0.143106
341.109	0.364369	0.329769	0.559718	1.64793	0.633577	0.967959	1.5867	2.18885	0.43111	0.975932	0.189241	1.26391	1.49596	1.16031	2.38636	1.75856	3.34453	4.93904	4.19438	2.97582
344.076	-0.0121327	-0.186944	-0.141333	0.0139117	-0.210195	-0.0793229	0.0923471	-0.0681426	-0.0465715	-0.120137	-0.0785785	-0.0520387	-0.0180565	-0.0277437	-0.412789	-0.0625639	-0.0401237	-0.09409	0.316113	0.0129256
346.056	-0.276686	-0.0779749	-0.11802	0.038976	0.218666	0.241687	0.573535	0.823593	-0.134545	0.292263	0.00258784	0.1238	0.101714	0.174196	0.195523	-0.105425	0.116752	0.490288	0.33801	0.0266178
347.04	0.364695	0.183422	0.200355	0.403112	0.419582	0.349037	0.290376	0.610766	0.262992	0.606494	-0.0577046	0.00993055	-0.030051	0.144206	-0.108022	0.0779903	0.162965	0.172559	0.36991	0.164775
348.055	0.154672	0.218735	0.0473571	0.394798	0.358097	0.447554	0.374398	0.769002	0.298333	0.735365	0.177876	0.173258	-0.0895871	0.051753	0.0367974	0.081536	0.0584469	-0.0285117	0.418047	0.0553127
355.065	0.0825854	-0.276261	0.138395	0.0928263	0.115703	-0.0288589	-0.104415	0.128711	-0.0689262	0.205546	0.0420419	0.228346	-0.0798531	0.201884	0.0616042	0.0649225	0.120394	0.237469	0.309871	0.171102
362.051	0.0375567	0.0588504	0.0308148	0.0593067	0.0524224	0.227174	0.408104	0.419882	-0.0214817	0.312384	-0.0690378	0.310303	0.219374	0.271721	-0.0106615	-0.0789599	0.320422	0.236108	0.724149	0.175998
363.037	0.00223754	-0.0117384	-0.291473	0.0117902	0.0588572	-0.010022	-0.0440789	0.0806946	-0.0614985	0.308786	0.0980818	0.296883	0.242757	0.329759	0.258969	0.248213	0.237039	0.48511	0.556193	0.35918
365.05	0.191989	0.155489	0.182838	0.330588	0.22668	0.15189	0.213813	0.489423	0.105492	0.54067	-0.0607164	0.123689	-0.00438948	0.115463	0.0129334	0.133803	-0.0146783	0.0179212	0.170984	0.14518
367.358	-0.0209149	0.0859045	-0.00110824	0.0851222	-0.0414929	0.329793	-0.0650918	-0.0429409	0.109882	0.266097	0.156877	0.0438316	0.0902803	-0.0830261	0.0862473	0.0806837	0.143199	-0.020732	0.0319522	0.0525666
375.128	0.223011	0.0261532	0.166777	0.212288	0.175096	0.183764	0.0999211	0.250502	0.107452	0.429434	-0.108224	-0.0888748	0.0564612	0.00901807	-0.0111743	0.0909811	0.0898694	-0.067256	0.218255	0.0625804
375.144	-0.0820817	-0.14324	-0.0039909	-0.0526218	-0.0261021	0.0702212	-0.0550202	0.014545	-0.203883	0.0748092	-0.150324	-0.206915	-0.0844624	-0.132679	-0.192293	0.0642714	-0.136745	-0.214427	0.0406222	-0.0861131
381.146	-0.0311876	-0.0938439	-0.125767	-0.0284363	0.00427958	0.0272221	-0.0264845	0.0843839	-0.2087	0.230937	-0.295134	-0.237823	-0.192226	-0.0786042	-0.204922	0.0923298	-0.228929	-0.280034	-0.0777527	-0.0829494
383.115	-0.0783053	-0.162024	-0.0742162	0.0639671	-0.0748623	-0.0255195	0.202104	-0.012389	-0.0724131	-0.0834834	0.0838092	0.121065	0.18896	0.354418	0.0878147	0.260382	0.195707	0.325339	0.475053	0.0698406
386.017	0.0327003	-0.125478	-0.0227449	0.19967	0.238885	-0.0436213	0.0084057	0.334584	0.182084	0.31783	0.111489	0.844382	0.526342	0.123325	0.367166	0.246772	0.61404	1.17599	0.906854	0.568361
387	0.0433427	0.0520502	0.142376	0.217859	0.108194	0.199932	0.23098	0.411354	0.133628	0.467246	0.23062	0.246661	0.119587	0.221859	0.204484	0.227117	0.017365	0.193132	0.47415	0.109863
396.25	-0.176743	0.119244	0.0783536	0.0896255	0.403753	0.161357	0.253172	0.287933	-0.629234	0.0505915	0.0589943	0.0269236	-0.147847	-0.0765279	-0.0358448	0.366887	-0.217938	0.308887	0.296956	0.255573
397.107	0.248286	-0.0122143	-0.0226956	0.098882	0.114498	0.110546	0.0200625	0.121249	-0.107359	0.322155	-0.144463	-0.0399838	-0.186505	0.0353918	-0.139515	-0.0864571	-0.0401075	-0.117475	0.00537848	-0.0531902
401.086	-0.0755352	-0.0015718	-0.243148	0.0836864	0.038796	0.0462051	0.145825	0.112285	0.00383809	0.132715	-0.0802294	-0.00252658	-0.0905315	0.0121816	-0.363832	0.0942953	0.0431119	0.164505	0.589686	0.0482211
402.011	-0.19292	0.17717	-0.0590449	0.507181	0.204493	0.335932	0.584046	0.887395	0.0913604	0.329574	0.23877	0.287817	0.050493	0.273794	0.133921	0.095711	0.328755	0.683803	0.339047	0.296181
402.994	-0.0242791	0.0569638	-0.082706	0.26355	0.00470255	0.0974274	0.225195	0.549914	-0.0295714	0.260324	0.0548571	0.0738017	0.0890059	0.22667	0.124259	0.153093	0.0957213	0.234702	0.439523	0.0962283
418.956	-0.113124	-0.204641	0.0651963	-0.0388844	-0.218693	-0.130172	-0.0566598	-0.274482	-0.305372	0.0160038	0.0536007	0.0369496	0.193008	0.125313	-0.0227701	-0.0793808	0.158515	-0.0112294	-0.106749	0.0402095
421.075	0.00194353	0.0971798	0.00549333	0.573042	0.422823	0.114497	0.446721	0.74111	0.171573	0.335251	0.204282	0.623254	0.212564	0.854514	0.372701	0.181021	0.408328	0.896266	0.638244	-0.0820635
423.03	-0.0884291	0.0575754	-0.012299	0.565127	0.289886	0.237088	0.419803	0.502148	0.00318655	0.223024	-0.00374833	0.204251	0.0876263	0.338856	-0.141399	0.012709	0.170594	0.158503	0.122904	-0.0639911
426.023	-0.0194755	0.163708	0.223575	0.971442	0.351117	0.567283	1.4141	1.73811	0.420379	0.977995	0.498722	0.495767	0.328509	0.638114	0.975977	0.366731	0.412147	1.4915	1.26951	0.323953
441.337	0.0223521	0.135326	0.0582704	0.117211	0.0716552	0.0856193	0.0229639	0.211532	-0.0638438	0.0503917	-0.0375953	-0.0796263	-0.0996969	0.105795	-0.232803	0.0855359	-0.109449	-0.0822094	0.0805905	0.0427921
442.015	-0.133753	0.226347	0.176179	0.422718	0.165479	0.625243	0.739275	1.22407	0.0381799	0.579208	0.190636	0.307123	0.524085	0.382857	0.159612	0.227709	0.128835	0.617499	0.643017	0.397137
445.056	0.087647	0.271531	0.10796	0.324801	0.303376	0.373097	0.29378	0.532807	0.0549639	0.420933	0.023109	0.246107	0.240364	0.363383	0.385215	0.230614	0.466214	0.585697	0.784871	0.304199
453.086	0.160146	-0.0691125	0.233576	0.171215	0.0879945	0.02134	0.0996914	0.23164	-0.15644	0.190558	0.204086	0.111993	0.284599	0.341714	0.0261771	0.154114	0.271091	0.229562	1.01538	0.346215
455.099	0.186831	0.0950987	-0.131478	0.606648	0.390032	0.207779	0.46314	0.51273	0.136986	0.465543	-0.165589	-0.178266	-0.010253	0.0756316	0.00473291	-0.0361595	-0.062103	0.0202677	0.0577448	-0.0213497
465.228	0.145765	0.115928	-0.0209132	0.30344	0.174662	0.343223	0.345871	0.310011	0.120266	0.469822	-0.00956498	0.26481	0.0962805	0.330648	0.224833	0.252426	0.350432	0.192449	0.431015	0.427739
465.981	0.116175	0.0222708	-0.171292	0.389711	0.0205421	0.275181	0.134461	0.321762	-0.162016	0.951	0.00174016	0.0623534	-0.120169	-0.0013749	0.150422	-0.155705	-0.0967726	0.143582	0.110987	0.106487
481.977	0.00642359	0.123663	0.20126	0.65863	0.430374	0.201044	0.488038	0.704615	0.0131328	0.07427	0.123078	0.0599201	0.19468	0.151601	0.141324	0.126694	0.0620729	0.275466	0.345539	0.209843
482.96	-0.0550123	0.196869	0.0658618	0.615086	0.249275	0.395504	1.1873	1.21776	-0.0222561	0.257858	0.123149	-0.00377372	0.110404	0.298321	0.235245	0.154124	0.086612	0.403473	0.550345	0.0985911
487.107	0.197755	-0.0288537	-0.20862	0.154291	0.0831453	0.0638991	-0.0424187	0.139406	-0.1674	0.142128	-0.161055	0.0682971	0.1362	0.36037	0.0126328	0.144289	0.328122	0.501423	0.454725	0.263152
498.925	0.0801398	0.0261666	0.0201475	0.331145	0.145915	0.261172	0.449669	0.354867	0.0368508	0.455982	0.163362	0.147769	0.174195	0.375562	0.19361	-0.230211	0.259722	0.514494	0.339684	0.211567
505.988	-0.164608	-0.0161166	0.13698	1.04606	0.457975	0.522614	1.51004	1.74107	-0.0104668	0.130423	0.458776	0.35578	0.624508	0.800084	0.736754	0.249531	0.302318	1.53643	1.47486	0.251759
517.244	0.0980639	0.0856221	-0.0258185	0.244723	0.206806	0.185113	0.143324	0.218875	0.111578	0.266811	0.136712	0.215185	0.17798	0.136736	0.140595	0.210414	0.283705	0.118204	0.309661	0.349369
521.982	-0.0592832	0.0586103	-0.0677188	0.858456	0.510599	0.52517	1.07198	1.25918	0.201738	0.550304	-0.0255645	0.132599	0.143292	0.0420438	0.17997	0.0154931	-0.165703	0.415413	0.284962	0.0788492
561.255	0.285195	0.0996582	0.348279	0.492442	0.395413	0.506785	0.500129	0.633197	0.35821	0.763465	-0.10807	0.110173	0.245583	0.311357	0.0683931	0.463736	0.271023	0.276851	0.503613	0.488312
578.896	0.0897046	0.224937	0.210052	0.32387	0.35102	0.334709	0.490289	0.38666	0.172477	0.247224	0.184323	0.10326	-0.0425496	0.0579784	0.112473	-0.396154	-0.0804145	0.29851	0.302871	-0.00236724
604.07	0.237157	0.876951	0.773828	2.35339	1.53283	0.628624	2.7844	2.30375	0.973252	1.42353	0.852712	3.1629	0.280382	1.19365	2.45583	2.3958	2.84501	4.53208	4.19036	3.13073
606.074	0.288506	0.710492	0.723206	2.21918	1.06647	0.63123	2.37257	2.15854	0.934022	0.664817	0.212661	0.36181	1.05133	0.870925	1.31046	0.1996	1.23636	2.09424	1.74635	0.749538
611.144	0.270656	-0.00808201	0.425617	0.37336	0.346368	0.265645	0.293681	0.606707	0.205627	0.376142	0.062606	0.141518	0.296192	0.31147	-0.169019	0.20311	0.0658174	0.420998	0.495448	0.348716
666.64	0.0528021	-0.482998	-0.505484	-0.349756	0.525788	0.197421	0.0746402	0.32942	-0.478735	0.138899	0.0313022	-0.283472	0.00393769	0.0897365	-0.329211	-0.400512	0.10854	-0.189582	-0.535448	-0.0081932
786.169	0.0307593	0.225091	0.376127	0.412084	0.33609	0.411821	0.315412	0.34285	0.292732	0.304847	0.0975227	0.379962	0.259808	0.470505	0.430943	0.721388	0.432288	0.311568	0.517256	0.586119
808.117	0.113166	0.330234	0.00978865	0.518838	0.651141	0.465578	0.664515	0.678819	0.106468	0.331022	-0.674667	0	0	5.1649	-0.440474	0	0	0	-1.90368	2.61441
850.125	-0.0449977	-0.256795	-0.301152	0.0027281	0.343805	0.00291444	0.326295	0.344182	0.325861	0.0551179	0.166323	0.772506	0.859855	0.878753	0.557265	0.963177	1.5526	1.16468	0.965179	0.958084
912.134	1.84165e-05	0.186495	0.0262239	0.599055	0.282104	0.378934	0.59162	0.35682	0.332798	0.448732	0.116861	0.82187	0.62531	0.848811	0.89788	1.23892	1.06009	1.04036	1.06767	0.957572
915.198	0.267474	0.491085	0.594236	0.842243	0.626311	0.711407	0.655685	0.932972	0.658626	0.778559	0.193251	0.518385	0.505143	0.591362	0.680027	0.905246	0.752572	0.635695	0.865007	0.976967
974.292	-0.227561	-0.989411	0.561837	-1.31757	0.815358	0.000880229	1.33123	0.843848	-5.48402	0.745548	0.331726	-0.382724	-0.345283	-0.0631031	-0.365513	-0.905	0.0291302	0.0209948	-0.645865	-0.488104
976.317	2.48593	-1.28442	0.909081	-0.704822	2.0818	4.37032	0.108877	2.67599	3.97393	1.40132	0.447659	-0.761867	-0.270862	0.199415	-0.333835	-0.397733	-0.212227	-0.858266	-1.12431	-0.403981

## Sheet: Targeted metabolomics
	alpha_60	alpha_240	alpha_300	alpha_540	alpha_600	alpha_900	alpha_1200	alpha_1500	alpha_2100	alpha_2700	NaCl_60	NaCl_240	NaCl_300	NaCl_540	NaCl_600	NaCl_900	NaCl_1200	NaCl_1500	NaCl_2100	NaCl_2700
Adenine	0.117219	0.198635	0.313702	0.166049	0.179325	0.194832	0.376717	0.145411	-0.129727	0.0863998	0.138609	0.0052465	0.165157	0.0957381	0.221925	0.0712476	0.141416	0.322653	-0.285127	-0.00821759
Alpha ketoglutarate	0.298456	0.609635	0.442908	0.660041	0.331693	0.724988	0.438059	0.637126	0.140976	0.538762	0.684172	-0.0378687	0.218408	-0.326493	-0.0796364	-0.217385	0.311177	0.199391	0.130583	0.276664
Asparagine	0.759986	0.993202	0.927851	1.1086	1.18112	1.15915	1.4419	1.47397	1.04995	1.21727	0.925118	0.579248	0.951215	0.583232	0.728038	1.00305	0.838919	1.04426	0.931755	0.973574
Aspartate	0.308066	0.581435	0.571917	0.605628	0.583381	0.5353	0.894703	0.501648	0.156792	0.413356	0.401358	0.385345	0.594508	0.262374	0.444176	0.615855	0.651469	0.805016	0.340302	0.266774
Citrate_isocitrate	0.382367	-0.315971	-0.0241393	-0.336284	0.30178	0.176016	0.0369903	0.0936418	-0.213238	0.829971	0.247322	-0.678933	-0.465393	-0.868189	-0.420592	-0.418542	0.548284	0.231371	-0.11192	0.252512
Citrulline	1.24811	1.39049	1.67724	1.85344	1.83342	2.41797	3.24645	3.21023	3.16241	3.41619	1.55214	2.35547	2.53449	1.24021	2.11533	3.63241	2.88078	2.93406	3.71742	3.36286
DHAP	0.89762	1.31213	1.0495	1.19359	1.53399	1.0336	1.57494	1.52573	1.14101	1.52258	0.763125	-0.466053	0.608678	-0.589175	0.0272364	0.622673	0.485997	1.41842	1.83028	1.56921
Disaccharides	1.64029	1.82815	1.67455	1.72001	2.19302	1.04684	1.70128	1.07733	0.489011	1.21065	0.645143	-0.587822	2.06496	0.451519	2.33347	3.18513	4.12816	4.40371	4.45148	3.88515
FBP	1.28075	1.6419	1.46157	1.57302	1.81638	1.16987	1.48019	0.986565	0.563963	1.45102	0.778521	-2.59369	0.122909	-2.06442	-0.350411	0.283235	0.117315	1.42105	2.13199	2.0506
Fumarate	0.479437	0.24922	0.740245	0.142491	0.847092	1.03364	0.696678	1.19609	0.724321	0.364439	-0.196217	-1.28069	-0.679934	-1.5577	-1.66039	-1.21254	-0.657866	0.26365	0.674369	1.042
G6P	1.44896	2.04571	1.53683	1.71028	2.44434	1.07057	1.98728	1.59758	1.10628	1.48808	0.566205	-1.02321	1.37865	-0.288925	0.937186	1.09483	1.45848	1.76359	2.085	1.46902
GAP	0.911918	1.28795	1.03148	1.167	1.51579	1.00786	1.57836	1.50478	1.1389	1.48188	0.799562	-0.406589	0.645838	-0.576953	0.0246426	0.626813	0.512812	1.41372	1.81272	1.52013
GTTox	3.19945	3.53776	3.064	3.43782	3.85133	2.53152	3.71985	3.35688	2.21493	3.9062	1.89333	-1.47584	2.54981	-1.27412	1.57352	2.75547	2.47679	3.98006	4.38909	4.57972
GTTred	1.19371	1.45407	1.28715	1.32232	1.56389	0.973912	1.5764	1.20567	0.808707	1.49599	0.734179	-0.969441	1.12877	-0.437759	0.69813	1.33562	1.08164	1.6529	1.84555	1.89421
Glutamate	0.679387	1.00918	0.982337	1.09562	1.11569	1.05706	1.4128	1.34878	0.93791	1.13817	0.839046	0.540215	0.958728	0.396481	0.622377	0.94724	0.692647	1.16723	1.1356	1.08385
Glutamine	0.710603	1.02347	0.992507	1.22313	1.20474	1.20817	1.5602	1.55196	1.15396	1.29584	1.20177	1.10138	1.40098	1.09513	1.14881	1.49366	1.17679	1.66242	1.79252	1.99515
GlycerolP	0.827969	1.05228	1.12938	1.12923	1.59935	1.45943	1.46783	1.53911	0.971428	1.40905	2.04662	1.38076	1.56711	1.14553	1.31186	1.99342	1.71901	2.25128	2.55902	1.90774
Guanine	0.0612011	0.36278	0.49706	0.291304	0.509371	0.370645	0.670335	0.399013	0.219992	0.221494	0.644146	0.274102	0.384243	0.159088	0.350574	0.452563	0.345444	0.0963793	-0.137173	0.702374
Hexoses	0.238737	0.589843	0.561711	0.490858	0.464521	0.396508	0.531809	0.332625	0.153012	0.383742	0.0647225	0.168101	0.43508	0.205028	0.447118	0.350944	0.0861189	0.317682	-0.095416	-0.0414699
Malate	0.620737	0.573047	0.652097	0.565703	0.705535	0.711886	0.889309	0.911359	0.799392	0.84958	0.381378	0.0737017	-0.0287098	-0.950711	-0.810024	-0.471439	0.189073	0.888351	1.60753	1.88517
PEP	1.19889	2.03836	1.36584	1.74453	2.22426	0.732684	2.01681	1.37243	0.804634	0.623314	1.40375	-0.977601	0.442722	-1.60447	0.775538	0.984855	0.19909	2.03212	3.56548	3.45048
Panthothenate	0.299946	0.802568	0.578409	0.568689	0.601228	0.511972	0.672021	0.389877	0.202393	0.477527	0.366336	0.263181	0.611687	0.312432	0.397347	0.632268	0.698342	0.449073	-0.242009	-0.217529
Phenylalanine	0.236436	0.362848	0.404873	0.338067	0.416028	0.3558	0.510144	0.313186	0.0641963	0.277326	0.276438	0.331539	0.517662	0.347347	0.48973	0.37358	0.392751	0.351364	-0.0100048	0.0665206
Succinate	-0.0664424	0.00619504	-0.0153708	0.0659493	0.27073	0.146906	0.323798	0.227154	0.000216406	0.0227035	-0.176204	-0.0876092	-0.344633	-0.569643	-0.245815	-0.999747	-0.0645324	-0.00273706	0.142338	0.626241
Tyrosine	0.222413	0.391565	0.438135	0.347523	0.384577	0.195659	0.543142	0.0862431	0.141303	0.100893	0.397921	0.515655	0.640882	0.45161	0.614225	0.537827	0.552036	0.553788	0.132208	0.271629
UDP-hexose	1.52458	1.78124	1.17975	1.47373	2.21194	1.19359	1.27533	1.39305	0.637538	1.41329	-0.0585035	-1.43321	1.26826	-0.292761	1.30874	1.99947	1.61823	2.75177	2.0928	1.47571

## Sheet: Untargeted metabolomics annotat
mz	tic	mzdelta	id	score	formula	mod	name
58.0057	0.7355	0.00033	ac	100	C2H3O2	-H(+)	Acetate
59.0135	0.8219	0.000343	gcald	100	C2H4O2	-H(+)	Glycolaldehyde
71.0135	0.8336	0.000363	mthgxl	100	C3H4O2	-H(+)	Methylglyoxal
73.0292	0.8238	0.00029	lald_L	100	C3H6O2	-H(+)	L-Lactaldehyde
74.0244	0.9056	0.000327	gly	100	C2H5NO2	-H(+)	Glycine
87.0087	0.8889	1.84e-05	pyr	100	C3H4O3	-H(+)	Pyruvate
88.0401	-0.3577	0.00031	ala_B	100	C3H7NO2	-H(+)	beta-Alanine
88.0401	-0.3577	0.00031	ala_L	100	C3H7NO2	-H(+)	L-Alanine
89.0241	0.9278	0.000292	dha	100	C3H6O3	-H(+)	Dihydroxyacetone
89.0241	0.9278	0.000292	glyald	100	C3H6O3	-H(+)	D-Glyceraldehyde
89.0241	0.9278	0.000292	lac_D	100	C3H6O3	-H(+)	D-Lactate
89.0241	0.9278	0.000292	lac_L	100	C3H6O3	-H(+)	L-Lactate
96.9599	0.9283	0.00016	so4	100	H2SO4	-H(+)	Sulfate
101.024	0.9474	0.000298	acac	100	C4H6O3	-H(+)	Acetoacetate
101.024	0.9474	0.000298	sucsal	100	C4H6O3	-H(+)	Succinic semialdehyde
101.024	0.9474	0.000298	2obut	100	C4H6O3	-H(+)	2-Oxobutanoate
102.056	0.9134	9.1e-05	4abut	100	C4H9NO2	-H(+)	4-Aminobutanoate
111.02	0.9328	0.000278	ura	100	C4H4N2O2	-H(+)	Uracil
114.056	0.7495	0.000174	pro_L	100	C5H9NO2	-H(+)	L-Proline
115.004	0.7944	8.71e-05	fum	100	C4H4O4	-H(+)	Fumarate
115.029	0.8914	-0.0017	2aobut	60	C4H6NO3	-H(+)	L-2-Amino-3-oxobutanoate
115.029	0.8914	-0.0017	aspsa	60	C4H6NO3	-H(+)	L-Aspartate 4-semialdehyde
115.076	0.8065	5.53e-05	ibutac	100	C6H12O2	-H(+)	isobutyl acetate
116.072	0.9519	0.000102	val_L	100	C5H11NO2	-H(+)	L-Valine
117.019	0.7497	0.000175	succ	100	C4H6O4	-H(+)	Succinate
118.051	0.9553	0.000148	athr_L	100	C4H9NO3	-H(+)	L-Allo-threonine
118.051	0.9553	0.000148	hom_L	100	C4H9NO3	-H(+)	L-Homoserine
118.051	0.9553	0.000148	thr_L	100	C4H9NO3	-H(+)	L-Threonine
122.025	0.1096	-1.61e-05	nac	100	C6H5NO2	-H(+)	Nicotinate
122.025	0.1096	7.85e-05	2amsa	40	C3H5NO3	+F(-)	2-Aminomalonate semialdehyde
127.051	0.9466	1.49e-05	acybut	100	C5H8N2O2	-H(+)	gamma-Amino-gamma-cyanobutanoate
128.035	0.9725	0.000274	1p3h5c	100	C5H7NO3	-H(+)	L-1-Pyrroline-3-hydroxy-5-carboxylate
129.019	0.9013	0.000202	itacon	100	C5H6O4	-H(+)	Itaconate
129.056	0.8631	0.000158	3mop	100	C6H10O3	-H(+)	(S)-3-Methyl-2-oxopentanoate
129.056	0.8631	0.000158	4mop	100	C6H10O3	-H(+)	4-Methyl-2-oxopentanoate
129.092	0.752	0.00014	iamac	100	C7H14O2	-H(+)	isoamyl acetate
130.051	0.3545	-0.000361	4hpro_LT	100	C5H9NO3	-H(+)	trans-4-Hydroxy-L-proline
130.051	0.3545	-0.000361	5aop	100	C5H9NO3	-H(+)	5-Amino-4-oxopentanoate
130.051	0.3545	-0.000361	glu5sa	100	C5H9NO3	-H(+)	L-Glutamate 5-semialdehyde
130.087	0.9636	0.000319	ile_L	100	C6H13NO2	-H(+)	L-Isoleucine
130.087	0.9636	0.000319	leu_L	100	C6H13NO2	-H(+)	L-Leucine
131.035	0.9312	8.17e-05	alac_S	100	C5H8O4	-H(+)	(S)-2-Acetolactate
131.046	0.9347	-0.000111	asn_L	100	C4H8N2O3	-H(+)	L-Asparagine
131.083	0.2604	5.54e-05	orn	100	C5H12N2O2	-H(+)	Ornithine
132.03	0.9752	-2.04e-05	asp_L	100	C4H7NO4	-H(+)	L-Aspartate
133.014	0.5495	0.000149	mal_L	100	C4H6O5	-H(+)	L-Malate
133.05	0.9081	0.00011	23dhmb	100	C5H10O4	-H(+)	(R)-2,3-Dihydroxy-3-methylbutanoate
133.05	0.9081	0.00011	drib	100	C5H10O4	-H(+)	Deoxyribose
134.047	0.9647	-7.03e-05	ade	100	C5H5N5	-H(+)	Adenine
135.045	0.9776	7.19e-05	pac	100	C8H8O2	-H(+)	Phenylacetic acid
136.041	0.8634	-0.000114	4abz	100	C7H7NO2	-H(+)	4-Aminobenzoate
136.041	0.8634	-0.000114	anth	100	C7H7NO2	-H(+)	Anthranilate
138.949	-0.0939	0.000625	2kmb	100	C5H0O3S	-H(+)	2-keto-4-methylthiobutyrate
139.976	0.7901	-0.000438	cbp	100	CH4NO5P	-H(+)	Carbamoyl phosphate
140.011	-0.1182	0.000556	ethamp	100	C2H8NO4P	-H(+)	Ethanolamine phosphate
143.107	0.9082	0.000292	octa	100	C8H16O2	-H(+)	octanoate (n-C8:0)
144.066	0.5989	0.000162	4aabutn	100	C6H11NO3	-H(+)	4-Acetamidobutanoate
144.066	0.5989	0.000162	L2aadp6sa	100	C6H11NO3	-H(+)	L-2-Aminoadipate 6-semialdehyde
145.014	0.9328	4.77e-05	akg	100	C5H6O5	-H(+)	2-Oxoglutarate
145.014	0.9328	4.77e-05	ertascb_D	100	C5H6O5	-H(+)	D-erythro-Ascorbate
145.062	0.977	3.59e-05	gln_L	100	C5H10N2O3	-H(+)	L-Glutamine
145.098	-0.6789	0.000222	lys_L	100	C6H14N2O2	-H(+)	L-Lysine
146.046	0.979	-7.04e-05	4hglusa	100	C5H9NO4	-H(+)	L-4-Hydroxyglutamate semialdehyde
146.046	0.979	-7.04e-05	acser	100	C5H9NO4	-H(+)	O-Acetyl-L-serine
146.046	0.979	-7.04e-05	glu_L	100	C5H9NO4	-H(+)	L-Glutamate
147.03	0.8637	-0.000103	Dara14lac	100	C5H8O5	-H(+)	D-Arabinono-1,4-lactone
147.066	0.9597	0.000258	23dhmp	100	C6H12O4	-H(+)	(R)-2,3-Dihydroxy-3-methylpentanoate
147.066	0.9597	0.000258	mev_R	100	C6H12O4	-H(+)	(R)-Mevalonate
147.066	0.9597	0.000258	pant_R	100	C6H12O4	-H(+)	(R)-Pantoate
148.044	0.9554	-0.000112	met_L	100	C5H11NO2S	-H(+)	L-Methionine
149.046	0.9396	-0.000213	arab_D	100	C5H10O5	-H(+)	D-Arabinose
149.046	0.9396	-0.000213	arab_L	100	C5H10O5	-H(+)	L-Arabinose
149.046	0.9396	-0.000213	rib_D	100	C5H10O5	-H(+)	D-Ribose
149.046	0.9396	-0.000213	xyl_D	100	C5H10O5	-H(+)	D-Xylose
149.046	0.9396	-0.000213	xylu_D	100	C5H10O5	-H(+)	D-Xylulose
150.041	0.902	0.00099	gua	100	C5H5N5O	-H(+)	Guanine
151.026	0.8606	0.00052	xan	100	C5H4N4O2	-H(+)	Xanthine
152.035	0.8375	0.000179	3hanthrn	100	C7H7NO3	-H(+)	3-Hydroxyanthranilate
152.035	0.8375	0.000274	asp_L	40	C4H7NO4	+F(-)	L-Aspartate
154.062	0.8355	-4.57e-05	his_L	100	C6H9N3O2	-H(+)	L-Histidine
157.051	0.9112	-0.000178	2ippm	100	C7H10O4	-H(+)	2-Isopropylmaleate
159.03	0.8397	-6.52e-05	2oxoadp	100	C6H8O5	-H(+)	2-Oxoadipate
160.061	0.9503	-1.1e-05	achms	100	C6H11NO4	-H(+)	O-Acetyl-L-homoserine
160.061	0.9503	-1.1e-05	chitos	100	C6H11NO4	-H(+)	Chitosan
160.061	0.9503	-1.1e-05	L2aadp	100	C6H11NO4	-H(+)	L-2-Aminoadipate
160.077	0.9178	0.000172	ind3eth	100	C10H11NO	-H(+)	Indole-3-ethanol
161.045	0.9695	0.000137	13BDglcn	100	C6H10O5	-H(+)	1,3-beta-D-Glucan
161.045	0.9695	0.000137	16BDglcn	100	C6H10O5	-H(+)	1,6-beta-D-Glucan
161.045	0.9695	0.000137	mannan	100	C6H10O5	-H(+)	Mannan
162.04	0.745	0.000537	e4hglu	100	C5H9NO5	-H(+)	L-erythro-4-Hydroxyglutamate
163.061	0.4411	0.000337	2dglc	100	C6H12O5	-H(+)	2-Deoxy-D-glucose
164.072	0.9757	0.000138	phe_L	100	C9H11NO2	-H(+)	L-Phenylalanine
164.072	0.9757	0.000233	4aabutn	40	C6H11NO3	+F(-)	4-Acetamidobutanoate
164.072	0.9757	0.000233	L2aadp6sa	40	C6H11NO3	+F(-)	L-2-Aminoadipate 6-semialdehyde
166.015	0.7643	-0.000159	quln	100	C7H5NO4	-H(+)	Quinolinate
166.051	0.7336	-0.00025	pydx	100	C8H9NO3	-H(+)	Pyridoxal
166.051	0.7336	-0.000156	4hglusa	40	C5H9NO4	+F(-)	L-4-Hydroxyglutamate semialdehyde
166.051	0.7336	-0.000156	acser	40	C5H9NO4	+F(-)	O-Acetyl-L-serine
166.051	0.7336	-0.000156	glu_L	40	C5H9NO4	+F(-)	L-Glutamate
167.036	0.8074	-0.000757	hgentis	100	C8H8O4	-H(+)	Homogentisate
167.036	0.8074	-0.000663	Dara14lac	40	C5H8O5	+F(-)	D-Arabinono-1,4-lactone
168.067	0.9245	-5.93e-05	pydxn	100	C8H11NO3	-H(+)	Pyridoxine
171.007	0.9503	-0.000258	glyc3p	100	C3H9O6P	-H(+)	Glycerol 3-phosphate
171.029	0.8896	0.000912	3dhsk	100	C7H8O5	-H(+)	3-Dehydroshikimate
171.139	0.9088	1.31e-05	dca	100	C10H20O2	-H(+)	Decanoate (n-C10:0)
172.061	0.7889	5.11e-05	acg5sa	100	C7H11NO4	-H(+)	N-Acetyl-L-glutamate 5-semialdehyde
172.904	-0.5814	0.000337	ppi	100	O7P2	-H(+)	Diphosphate
173.046	0.872	-0.000221	3c4mop	100	C7H10O5	-H(+)	3-Carboxy-4-methyl-2-oxopentanoate
173.046	0.872	-0.000221	skm	100	C7H10O5	-H(+)	Shikimate
173.071	-0.1928	0.00066	iad	100	C10H10N2O	-H(+)	Indole-3-acetamide
174.057	0.6882	-0.000714	ind3ac	100	C10H9NO2	-H(+)	Indole-3-acetate
174.088	0.7797	0.000828	citr_L	100	C6H13N3O3	-H(+)	L-Citrulline
175.061	0.9279	-8.82e-05	3c2hmp	100	C7H12O5	-H(+)	3-Carboxy-2-hydroxy-4-methylpentanoate
175.061	0.9279	-8.82e-05	3c3hmp	100	C7H12O5	-H(+)	3-Carboxy-3-hydroxy-4-methylpentanoate
179.035	0.7466	-0.00036	34hpp	100	C9H8O4	-H(+)	3-(4-Hydroxyphenyl)pyruvate
179.035	0.7466	-0.000266	2oxoadp	40	C6H8O5	+F(-)	2-Oxoadipate
179.056	0.9698	2.93e-05	14glun	100	C6H12O6	-H(+)	(1,4-alpha-D-Glucosyl)n
179.056	0.9698	2.93e-05	fru	100	C6H12O6	-H(+)	D-Fructose
179.056	0.9698	2.93e-05	gal	100	C6H12O6	-H(+)	D-Galactose
179.056	0.9698	2.93e-05	glc_D	100	C6H12O6	-H(+)	D-Glucose
179.056	0.9698	2.93e-05	inost	100	C6H12O6	-H(+)	myo-Inositol
179.056	0.9698	2.93e-05	man	100	C6H12O6	-H(+)	D-Mannose
179.056	0.9698	2.93e-05	srb_L	100	C6H12O6	-H(+)	L-Sorbose
180.066	0.9899	0.000413	tyr_L	100	C9H11NO3	-H(+)	L-Tyrosine
180.066	0.9899	0.000508	achms	40	C6H11NO4	+F(-)	O-Acetyl-L-homoserine
180.066	0.9899	0.000508	chitos	40	C6H11NO4	+F(-)	Chitosan
180.066	0.9899	0.000508	L2aadp	40	C6H11NO4	+F(-)	L-2-Aminoadipate
181.071	0.9761	0.000575	sbt_D	100	C6H14O6	-H(+)	D-Sorbitol
181.071	0.9761	0.000575	sbt_L	100	C6H14O6	-H(+)	L-Sorbitol
183.006	0.5196	-4.77e-05	db4p	100	C4H9O6P	-H(+)	3,4-dihydroxy-2-butanone 4-phosphate
184.002	0.8595	-0.000337	pser_L	100	C3H8NO6P	-H(+)	O-Phospho-L-serine
184.988	0.9286	-0.002	2pg	50	C3H7O7P	-H(+)	D-Glycerate 2-phosphate
184.988	0.9286	-0.002	3pg	50	C3H7O7P	-H(+)	3-Phospho-D-glycerate
187.025	0.8748	0.000213	b124tc	100	C7H8O6	-H(+)	But-1-ene-1,2,4-tricarboxylate
188.056	0.9714	3.98e-05	acglu	100	C7H11NO5	-H(+)	N-Acetyl-L-glutamate
189.041	0.9104	-0.000127	3dhq	100	C7H10O6	-H(+)	3-Dehydroquinate
191.02	0.6394	-5.22e-05	cit	100	C6H8O7	-H(+)	Citrate
191.02	0.6394	-5.22e-05	icit	100	C6H8O7	-H(+)	Isocitrate
199.024	0.8636	0.000712	4mlacac	100	C8H8O6	-H(+)	4-Maleylacetoacetate
199.17	0.8786	0.000358	ddca	100	C12H24O2	-H(+)	Dodecanoate (n-C12:0)
202.072	0.7291	0.000106	chitin	100	C8H13NO5	-H(+)	Chitin (monomer)
203.02	0.9279	-0.000629	oxag	100	C7H8O7	-H(+)	Oxaloglutarate
203.083	0.993	-0.000114	trp_L	100	C11H12N2O2	-H(+)	L-Tryptophan
204.055	0.9116	-0.0026	lpam	65	C8H15NOS2	-H(+)	Lipoamide
205.035	0.8371	0.000176	2mcit	100	C7H10O7	-H(+)	2-Methylcitrate
205.035	0.8371	0.000176	hcit	100	C7H10O7	-H(+)	2-Hydroxybutane-1,2,4-tricarboxylate
205.035	0.8371	0.000176	hicit	100	C7H10O7	-H(+)	Homoisocitrate
205.035	0.8371	0.000176	micit	100	C7H10O7	-H(+)	methylisocitrate
205.062	NaN	-0.0269	2mcit	37	C7H10O7	-H(+)	2-Methylcitrate
205.062	NaN	-0.0269	hcit	37	C7H10O7	-H(+)	2-Hydroxybutane-1,2,4-tricarboxylate
205.062	NaN	-0.0269	hicit	37	C7H10O7	-H(+)	Homoisocitrate
205.062	NaN	-0.0269	micit	37	C7H10O7	-H(+)	methylisocitrate
213.124	0.8992	0.000159	dtbt	100	C10H18N2O3	-H(+)	Dethiobiotin
214.012	0.9406	0.000498	phthr	100	C4H10NO7P	-H(+)	O-Phospho-4-hydroxy-L-threonine
217.086	0.9322	-0.0033	gluala	34	C8H14N2O5	-H(+)	5-L-Glutamyl-L-alanine
217.095	0.9061	0.000208	pnto_R	100	C9H16NO5	-H(+)	(R)-Pantothenate
218.033	0.9327	0.000672	4ampm	100	C6H10N3O4P	-H(+)	4-Amino-2-methyl-5-phosphomethylpyrimidine
220.048	0.6841	0.0012	hisp	84	C6H12N3O4P	-H(+)	L-Histidinol phosphate
221.061	0.7745	-0.000656	cyst_L	100	C7H14N2O4S	-H(+)	L-Cystathionine
225.041	0.9147	-0.000194	chor	100	C10H10O6	-H(+)	chorismate
225.041	0.9147	-0.000194	pphn	100	C10H10O6	-H(+)	Prephenate
225.041	0.9147	-9.92e-05	2mcit	40	C7H10O7	+F(-)	2-Methylcitrate
225.041	0.9147	-9.92e-05	hcit	40	C7H10O7	+F(-)	2-Hydroxybutane-1,2,4-tricarboxylate
225.041	0.9147	-9.92e-05	hicit	40	C7H10O7	+F(-)	Homoisocitrate
225.041	0.9147	-9.92e-05	micit	40	C7H10O7	+F(-)	methylisocitrate
225.186	0.7665	-7.23e-05	ttdcea	100	C14H26O2	-H(+)	tetradecenoate (n-C14:1)
226.01	0.8021	0.002	glu5p	70	C5H10NO7P	-H(+)	L-Glutamate 5-phosphate
227.07	0.9172	-0.0029	duri	35	C9H12N2O5	-H(+)	Deoxyuridine
227.202	0.9258	-5.48e-05	ttdca	100	C14H28O2	-H(+)	tetradecanoate (n-C14:0)
228.028	0.8647	0.000183	pram	100	C5H12NO7P	-H(+)	5-Phospho-beta-D-ribosylamine
229.012	0.9313	-0.000395	r1p	100	C5H11O8P	-H(+)	alpha-D-Ribose 1-phosphate
229.012	0.9313	-0.000395	r5p	100	C5H11O8P	-H(+)	alpha-D-Ribose 5-phosphate
229.012	0.9313	-0.000395	ru5p_D	100	C5H11O8P	-H(+)	D-Ribulose 5-phosphate
229.012	0.9313	-0.000395	xu5p_D	100	C5H11O8P	-H(+)	D-Xylulose 5-phosphate
237.028	0.9443	0.000293	eig3p	100	C6H11N2O6P	-H(+)	D-erythro-1-(Imidazol-4-yl)glycerol 3-phosphate
243.026	0.8212	0.0014	2doxg6p	72	C6H13O8P	-H(+)	2-Deoxy-D-glucose 6-phosphate
243.062	0.9436	4.72e-05	uri	100	C9H12N2O6	-H(+)	Uridine
244.999	0.4966	-0.000766	dmpp	100	C5H12O7P2	-H(+)	Dimethylallyl diphosphate
244.999	0.4966	-0.000766	ipdp	100	C5H12O7P2	-H(+)	Isopentenyl diphosphate
246.017	0.9144	0.000331	pydx5p	100	C8H10NO6P	-H(+)	Pyridoxal 5'-phosphate
246.017	0.9144	0.000426	glu5p	40	C5H10NO7P	+F(-)	L-Glutamate 5-phosphate
247.044	0.8944	0.0046	pyam5p	34	C8H13N2O5P	-H(+)	Pyridoxamine 5'-phosphate
249.055	0.9526	-0.000312	glucys	100	C8H14N2O5S	-H(+)	gamma-L-Glutamyl-L-cysteine
253.009	0.8382	0.0033	skm5p	53	C7H11O8P	-H(+)	Shikimate 5-phosphate
253.217	0.9348	0.000142	hdcea	100	C16H30O2	-H(+)	Hexadecenoate (n-C16:1)
254.089	0.9263	-1.83e-05	dhnpt	100	C9H13N5O4	-H(+)	Dihydroneopterin
255.233	0.9297	-8.33e-05	2hhxdal	100	C16H32O2	-H(+)	2-Hydroxy-hexadecanal
255.233	0.9297	-8.33e-05	hdca	100	C16H32O2	-H(+)	Hexadecanoate (n-C16:0)
257.103	0.9295	0.000126	g3pc	100	C8H21NO6P	-H(+)	sn-Glycero-3-phosphocholine
258.037	0.9168	0.000996	gam1p	100	C6H14NO8P	-H(+)	D-Glucosamine 1-phosphate
258.037	0.9168	0.000996	gam6p	100	C6H14NO8P	-H(+)	D-Glucosamine 6-phosphate
259.023	0.9751	-0.00094	f1p	100	C6H13O9P	-H(+)	D-Fructose 1-phosphate
259.023	0.9751	-0.00094	f6p	100	C6H13O9P	-H(+)	D-Fructose 6-phosphate
259.023	0.9751	-0.00094	g1p	100	C6H13O9P	-H(+)	D-Glucose 1-phosphate
259.023	0.9751	-0.00094	g6p	100	C6H13O9P	-H(+)	D-Glucose 6-phosphate
259.023	0.9751	-0.00094	gal1p	100	C6H13O9P	-H(+)	alpha-D-Galactose 1-phosphate
259.023	0.9751	-0.00094	man1p	100	C6H13O9P	-H(+)	D-Mannose 1-phosphate
259.023	0.9751	-0.00094	man6p	100	C6H13O9P	-H(+)	D-Mannose 6-phosphate
259.023	0.9751	-0.00094	mi1p_D	100	C6H13O9P	-H(+)	1D-myo-Inositol 1-phosphate
259.023	0.9751	-0.00094	tag6p_D	100	C6H13O9P	-H(+)	D-Tagatose 6-phosphate
266.089	0.9293	0.000229	adn	100	C10H13N5O4	-H(+)	Adenosine
266.089	0.9293	0.000229	dgsn	100	C10H13N5O4	-H(+)	Deoxyguanosine
267.073	0.9653	0.000597	ins	100	C10H12N4O5	-H(+)	Inosine
268.021	0.7753	0.0019	acg5p	54	C7H12NO8P	-H(+)	N-Acetyl-L-glutamyl 5-phosphate
275.017	0.8968	8.57e-05	6pgc	100	C6H13O10P	-H(+)	6-Phospho-D-gluconate
275.126	0.9335	-0.0012	saccrp_L	84	C11H20N2O6	-H(+)	L-Saccharopine
279.233	0.8666	0.000397	ocdcya	100	C18H32O2	-H(+)	octadecadienoate (n-C18:2)
281.248	0.9381	0.000446	ocdcea	100	C18H34O2	-H(+)	octadecenoate (n-C18:1)
283.264	0.9274	6.19e-05	ocdca	100	C18H36O2	-H(+)	octadecanoate (n-C18:0)
289.033	0.9483	-0.000363	s7p	100	C7H15O10P	-H(+)	Sedoheptulose 7-phosphate
296.08	0.912	0.0026	5mta	75	C11H15N5O3S	-H(+)	5-Methylthioadenosine
298.072	0.9717	-0.0021	4ppan	48	C9H18NO8P	-H(+)	D-4'-Phosphopantothenate
300.049	0.9312	0.000148	acgam1p	100	C8H16NO9P	-H(+)	N-Acetyl-D-glucosamine 1-phosphate
300.049	0.9312	0.000148	acgam6p	100	C8H16NO9P	-H(+)	N-Acetyl-D-glucosamine 6-phosphate
306.048	0.9133	0.0019	dcmp	85	C9H14N3O7P	-H(+)	dCMP
306.076	0.9796	0.000215	gthrd	100	C10H17N3O6S	-H(+)	Reduced glutathione
321.052	0.4571	-0.0024	dtmp	68	C10H15N2O8P	-H(+)	dTMP
323.018	0.8525	-0.00043	3psme	100	C10H13O10P	-H(+)	5-O-(1-Carboxyvinyl)-3-phosphoshikimate
330.058	0.9158	0.0025	damp	100	C10H14N5O6P	-H(+)	dAMP
333.059	0.9427	0.000349	g3pi	100	C9H19O11P	-H(+)	sn-Glycero-3-phospho-1-inositol
334.059	NaN	-0.0034	dhpmp	100	C9H14N5O7P	-H(+)	Dihydroneopterin monophosphate
334.059	NaN	0.0122	Sfglutth	82	C11H17N3O7S	-H(+)	S-Formylglutathione
335.038	0.8343	0.0034	nicrnt	44	C11H15NO9P	-H(+)	Nicotinate D-ribonucleotide
337.054	0.9088	0.0016	aicar	62	C9H15N4O8P	-H(+)	5-Amino-1-(5-Phospho-D-ribosyl)imidazole-4-carboxamide
338.988	0.9405	0.000262	f26bp	100	C6H14O12P2	-H(+)	D-Fructose 2,6-bisphosphate
338.988	0.9405	0.000262	fdp	100	C6H14O12P2	-H(+)	D-Fructose 1,6-bisphosphate
341.109	0.9632	5.27e-05	1Dgali	100	C12H22O11	-H(+)	1-alpha-D-Galactosyl-myo-inositol
341.109	0.9632	5.27e-05	6dg	100	C12H22O11	-H(+)	D-Gal-alpha-1->6D-Glucose
341.109	0.9632	5.27e-05	epm	100	C12H22O11	-H(+)	Epimelibiose
341.109	0.9632	5.27e-05	malt	100	C12H22O11	-H(+)	Maltose
341.109	0.9632	5.27e-05	melib	100	C12H22O11	-H(+)	Melibiose
341.109	0.9632	5.27e-05	sucr	100	C12H22O11	-H(+)	Sucrose
341.109	0.9632	5.27e-05	tre	100	C12H22O11	-H(+)	Trehalose
344.076	0.9332	-0.0047	thmmp	52	C12H18N4O4PS	-H(+)	Thiamin monophosphate
346.056	0.9059	-4.22e-05	amp	100	C10H14N5O7P	-H(+)	AMP
346.056	0.9059	-4.22e-05	amp2p	100	C10H14N5O7P	-H(+)	Adenosine 2'-phosphate
346.056	0.9059	-4.22e-05	dgmp	100	C10H14N5O7P	-H(+)	dGMP
347.04	0.9135	-0.000192	imp	100	C10H13N4O8P	-H(+)	IMP
348.055	0.9266	-0.0065	2cpr5p	38	C12H16NO9P	-H(+)	1-(2-Carboxyphenylamino)-1-deoxy-D-ribulose 5-phosphate
348.055	0.9266	-0.0065	pran	38	C12H16NO9P	-H(+)	N-(5-Phospho-D-ribosyl)anthranilate
348.055	0.9266	-0.005	23camp	19	C10H12N5O6P	+F(-)	2',3'-Cyclic AMP
348.055	0.9266	-0.005	camp	19	C10H12N5O6P	+F(-)	cAMP
355.065	0.9263	0.0015	5aprbu	91	C9H17N4O9P	-H(+)	5-Amino-6-(5'-phosphoribitylamino)uracil
362.051	0.8676	-0.000307	gmp	100	C10H14N5O8P	-H(+)	GMP
363.037	0.912	-0.0025	xmp	97	C10H13N4O9P	-H(+)	Xanthosine 5'-phosphate
365.05	0.9224	0.000289	fprica	100	C10H15N4O9P	-H(+)	5-Formamido-1-(5-phospho-D-ribosyl)imidazole-4-carboxamide
367.358	-0.3537	0.000406	ttc	100	C24H48O2	-H(+)	tetracosanoate (n-C24:0)
375.128	0.945	0.0025	ribflv	57	C17H20N4O6	-H(+)	Riboflavin
375.144	NaN	-0.0125	ribflv	80	C17H20N4O6	-H(+)	Riboflavin
381.146	NaN	-0.0225	frdp	44	C15H28O7P2	-H(+)	Farnesyl diphosphate
383.115	0.9448	-0.000563	ahcys	100	C14H20N6O5S	-H(+)	S-Adenosyl-L-homocysteine
386.017	0.8993	-0.000516	dcdp	100	C9H15N3O10P2	-H(+)	dCDP
387	0.8898	7.69e-05	dudp	100	C9H14N2O11P2	-H(+)	dUDP
396.25	0.8533	0.0024	psph1p	65	C18H40NO6P	-H(+)	Phytosphingosine 1-phosphate
397.107	NaN	0.0225	amet	44	C15H22N6O5S	-H(+)	S-Adenosyl-L-methionine
397.107	NaN	0.0055	ribflv	36	C17H20N4O6	.H/Na-H(+)	Riboflavin
401.086	0.9652	-0.0072	4ppcys	34	C12H23N2O9PS	-H(+)	N-((R)-4-Phosphopantothenoyl)-L-cysteine
402.011	0.8409	-0.000102	cdp	100	C9H15N3O11P2	-H(+)	CDP
402.994	0.7962	0.001	udp	98	C9H14N2O12P2	-H(+)	UDP
418.956	0.9425	-0.000847	mi145p	100	C6H15O15P3	-H(+)	1D-myo-Inositol 1,4,5-trisphosphate
421.075	0.9428	0.000271	tre6p	100	C12H23O14P	-H(+)	alpha,alpha'-Trehalose 6-phosphate
423.03	0.8807	0.000162	thmpp	100	C12H18N4O7P2S	-H(+)	Thiamine diphosphate
426.023	0.8441	-0.000579	adp	100	C10H15N5O10P2	-H(+)	ADP
426.023	0.8441	-0.000579	dgdp	100	C10H15N5O10P2	-H(+)	dGDP
426.023	0.8441	-0.000579	pap	100	C10H15N5O10P2	-H(+)	Adenosine 3',5'-bisphosphate
441.337	0.9365	0.000596	4mzym_int1	100	C29H46O3	-H(+)	4-Methylzymosterol intermediate 1
442.015	0.8973	0.0024	gdp	53	C10H15N5O11P2	-H(+)	GDP
445.056	0.9107	-0.0029	cdpea	72	C11H20N4O11P2	-H(+)	CDPethanolamine
453.086	NaN	-0.0196	25aics	51	C13H19N4O12P	-H(+)	(S)-2-[5-Amino-1-(5-phospho-D-ribosyl)imidazole-4-carboxamido]succinate
455.099	0.9563	-0.0018	fmn	96	C17H21N4O9P	-H(+)	FMN
465.228	0.9342	-0.0026	dolmanp	52	C21H39O9P	-H(+)	Dolichyl phosphate D-mannose
465.981	0.9237	0.0012	dctp	100	C9H16N3O13P3	-H(+)	dCTP
481.977	0.8218	0.000182	ctp	100	C9H16N3O14P3	-H(+)	CTP
482.96	0.8935	0.000903	utp	100	C9H15N2O15P3	-H(+)	UTP
487.107	0.9331	-0.0074	cdpchol	42	C14H26N4O11P2	-H(+)	CDPcholine
498.925	0.9288	-0.0037	mi1345p	42	C6H16O18P4	-H(+)	1D-myo-Inositol 1,3,4,5-tetrakisphosphate
498.925	0.9288	-0.0037	mi1456p	42	C6H16O18P4	-H(+)	1D-myo-Inositol 1,4,5,6-tetrakisphosphate
505.988	0.8598	-3.4e-05	atp	100	C10H16N5O13P3	-H(+)	ATP
505.988	0.8598	-3.4e-05	dgtp	100	C10H16N5O13P3	-H(+)	dGTP
517.244	0.7726	0.0046	pendp	43	C25H44O7P2	-H(+)	all-trans-Pentaprenyl diphosphate
521.982	0.8978	0.000962	gtp	100	C10H16N5O14P3	-H(+)	GTP
561.255	0.915	-0.0044	ppp9	35	C34H34N4O4	-H(+)	Protoporphyrin
578.896	NaN	-0.0078	mi13456p	100	C6H17O21P5	-H(+)	1D-myo-Inositol 1,3,4,5,6-pentakisphosphate
604.07	0.9255	0.00032	gdpmann	100	C16H25N5O16P2	-H(+)	GDP-D-mannose
606.074	0.9212	0.00065	udpacgal	100	C17H27N3O17P2	-H(+)	UDP-N-acetyl-D-galactosamine
611.144	0.9288	0.0012	gthox	83	C20H32N6O12S2	-H(+)	Oxidized glutathione
666.64	0.5097	0.000671	cer2_24	100	C42H85NO4	-H(+)	Ceramide-2 (Phytosphingosine:n-C24:0)
786.169	0.9476	-0.0038	fadh2	42	C27H35N9O15P2	-H(+)	Flavin adenine dinucleotide reduced
808.117	0.9225	0.0012	accoa	86	C23H38N7O17P3S	-H(+)	Acetyl-CoA
850.125	0.5496	0.0039	aacoa	100	C25H40N7O18P3S	-H(+)	Acetoacetyl-CoA
912.134	0.5231	0.0109	coucoa	35	C30H42N7O18P3S1	-H(+)	p-coumaroyl-CoA
915.198	0.9458	0.005	sheme	10	C42H44FeN4O16	-H(+)	Siroheme
974.292	0.6416	-0.0011	td2coa	100	C35H60N7O17P3S	-H(+)	trans-Tetradec-2-enoyl-CoA
974.292	0.6416	-0.0011	tdecoa	100	C35H60N7O17P3S	-H(+)	Tetradecenoyl-CoA (n-C14:1CoA)
976.317	0.4573	-0.0103	tdcoa	35	C35H62N7O17P3S	-H(+)	Tetradecanoyl-CoA (n-C14:0CoA)
