# Supplementary material for: Systematic Analysis of Transcriptional and Post-transcriptional Regulation of Metabolism in Yeast
Source: PLoS Comput Biol. 2017 Jan 10;13(1):e1005297. doi: 10.1371/journal.pcbi.1005297 (PMC5224888; doi:10.1371/journal.pcbi.1005297)
Supplement: S2 Table — (XLSX) [file pcbi.1005297.s006.xlsx]

## Sheet: Description
Supplementary Table 2. Estimated protein activities. Protein activities were estimated using GSEA (PMID: 16199517). Where growth measurements were available, estimated activities were normalised by regressing-out growth measurements.
Spreadsheet	Description
TF activities genetic perturbations	Transcription-factor activities calculated with GSEA for the genetic perturbations conditions. Growth measurements were regressed-out from the estimated activities.
K/P activities genetic perturbations	Kinases/phosphatases activities calculated with GSEA for the genetic perturbations conditions. Growth measurements were regressed-out from the estimated activities.
TF activities nitrogen	Transcription-factor activities calculated with GSEA for the time-resolved nitrogen metabolism conditions. Growth measurements were regressed-out from the estimated activities.
K/P activities nitrogen	Kinases/phosphatases activities calculated with GSEA for the time-resolved nitrogen metabolism conditions. Growth measurements were regressed-out from the estimated activities.
K/P activities Salt/Pheromone	Kinases/phosphatases activities calculated with GSEA for the time-resolved nitrogen metabolism conditions.

## Sheet: TF activities genetic perturbat
	YBL016W	YBL088C	YBR028C	YBR097W	YBR125C	YBR274W	YCR008W	YCR091W	YDL006W	YDL047W	YDL101C	YDR075W	YDR477W	YFL033C	YFR014C	YGR123C	YHR030C	YHR082C	YIL035C	YIR026C	YJL095W	YJL128C	YJR059W	YKL048C	YKL126W	YKL139W	YKL161C	YKL166C	YKL168C	YLL010C	YLR113W	YLR362W	YML016C	YMR139W	YMR216C	YNL032W	YNL099C	YNL298W	YNL307C	YNR031C	YNR032W	YOL016C	YOR061W	YPL031C	YPL140C
YBL005W	-1.52443	-1.2568	-1.49629	-0.383471	-1.27211	0.185266	-1.42525	-1.4177	3.0444	-1.32935	4.52759	-1.62972	-0.769175	-0.0749115	1.15872	0.882156	-1.39016	2.04729	-1.1708	-1.24994	2.30692	-0.390949	-1.46891	1.14298	1.24433	-0.0846521	-1.74423	1.10558	3.53748	2.03207	-0.648859	2.14186	2.54147	-1.45764	-1.39844	-0.351875	-0.356474	-1.63436	-1.41927	-1.24688	-1.04543	0.861416	2.12671	0.465845	-1.71398
YBL021C	-2.35111	3.53212	-2.02925	1.04498	-1.6844	-1.5259	-3.19939	-1.67286	1.24911	2.27146	2.21572	-2.07119	-1.88353	0.481138	0.625407	2.75724	-1.73201	2.90083	1.70908	-0.157892	-2.03558	0.748031	1.86544	2.72148	1.48623	-1.10807	0.820722	0.813569	-2.74127	-1.58681	2.42051	-0.920201	-0.117433	-3.02065	2.6527	0.302333	-1.92749	-0.647664	-1.49999	-0.100992	3.33749	1.10185	1.64914	-3.08661	-1.6063
YBL103C	-2.99475	-1.17039	0.677016	1.50947	0.464285	-1.80457	3.04829	0.610656	1.37077	-2.30804	0.99844	-0.968555	1.21013	1.75657	1.42907	-0.762057	0.526348	2.92913	-3.04833	0.994023	1.14385	-1.14444	-0.669629	-1.35442	0.512168	-1.16047	0.812962	-1.58464	1.53514	1.04066	-3.00669	2.26477	1.01407	-1.15286	1.8558	-1.23863	-1.36203	-1.11303	1.55952	0.502302	-2.99393	1.62961	-2.94876	0.598519	0.792668
YBR049C	1.29148	1.25475	1.57334	1.10929	-1.31503	-0.926372	1.80133	2.83496	0.437794	-2.5569	-2.33064	-0.464182	-1.06785	1.34196	0.78695	-0.872896	-0.888219	0.519749	-0.988826	0.787429	-0.657119	-1.21027	0.632344	0.379273	0.615543	-1.76709	1.50792	-1.772	-0.706424	-0.188414	-1.31944	1.47484	-1.08893	0.284965	0.647847	0.614999	0.462859	1.30184	1.47485	-1.12268	-1.88115	1.28303	-2.68715	0.431621	0.960592
YBR083W	2.20359	-1.9269	-2.52367	0.33441	2.65429	-1.86758	1.51954	-3.92098	1.84293	-0.583386	2.38745	2.37118	-0.155101	-2.93185	0.638331	0.347047	-0.424946	3.66966	-0.709322	-4.38954	-1.32762	1.45111	2.36775	2.04075	0.176642	0.201531	-1.08018	0.353189	-1.48606	-0.338746	1.7219	-2.78001	-1.76426	-1.9634	1.97047	-0.356501	0.633378	1.12432	0.0966602	2.81307	-2.85276	0.815591	0.804506	0.492208	-1.64869
YBR182C	-2.00362	-0.164649	-1.85984	0.254942	1.0784	0.752157	-2.41434	-0.756066	1.77366	1.19048	1.70899	-0.372266	-2.44306	-0.249646	0.866797	-0.767046	-1.55101	2.10076	0.898752	1.20889	-0.293114	-0.0469768	-1.7446	-0.340275	-1.21344	0.400306	-1.39747	1.52945	1.67274	1.03587	1.57141	1.48672	3.19746	-0.687837	1.18864	-0.29702	-2.46613	-1.70925	-1.2642	1.85032	-0.396701	1.54892	-2.40978	0.496864	-0.964206
YBR240C	1.04522	1.10783	-0.600328	0.702552	-0.464365	0.658285	1.00302	3.16055	0.60205	1.40262	-0.687284	-2.81606	0.564058	3.16468	1.2576	-0.545429	-0.17682	-1.18507	1.49575	0.789865	-1.36819	-0.59936	0.463772	-1.26041	-0.683049	-0.768976	0.568185	-0.706434	-0.149119	-0.1649	-0.476333	0.694329	1.19348	1.19648	-0.313941	-2.84671	-1.98498	-0.493327	-1.27107	0.873887	0.895658	0.629321	-0.669103	-1.47256	-1.76537
YCR106W	-1.69554	1.30955	-1.15002	1.37671	0.50188	-1.03817	-0.705808	-2.29851	0.282197	-1.78119	2.37375	-1.61804	1.20829	-3.04077	-0.327111	1.31745	-0.322994	-0.268226	-1.57711	-1.64649	0.645738	-0.786347	1.4811	2.91682	0.969717	-1.46159	-0.473451	1.04371	-0.825435	0.790927	-0.539665	1.29791	-0.377529	-1.32235	1.12672	2.55918	0.894178	1.92701	1.88345	-1.1257	0.578298	-2.90088	2.44694	-1.43815	-0.210442
YDL020C	-1.03355	0.868399	-1.77602	0.890436	1.56705	-2.50477	0.458241	0.117489	0.325831	0.15852	1.05624	0.431475	1.69528	0.407741	1.3898	1.05529	1.85495	0.811903	-1.22626	-0.873735	0.234057	0.238896	0.561292	0.50409	0.237226	-1.79112	0.264834	-0.913583	0.73585	-0.542102	-0.814426	2.66763	0.874735	-0.837045	1.56659	-2.00748	-1.0242	-1.96413	2.57609	-0.942024	-0.889691	0.065637	-1.20157	0.0156916	-3.28957
YDL056W	1.35851	1.20893	-1.35505	-0.426122	2.84038	-1.94558	-1.99384	-1.91445	-1.04018	0.392457	2.20064	0.0344566	2.55183	-0.466031	0.473656	2.46098	-0.837405	-0.226044	0.258047	-0.517867	-2.30934	-1.04974	1.16275	1.8493	1.6209	-0.153359	0.671293	0.811519	-1.85876	-1.98905	-0.69164	-1.33129	1.26213	-1.44421	0.536974	0.744998	0.759808	3.6835	-1.40765	-0.498572	-1.37658	-2.44794	1.26504	-0.78875	-0.0786767
YDL106C	-2.28023	0.130042	-0.994863	0.825865	1.24798	0.261426	-3.01903	-1.77903	1.42963	-2.01616	1.74464	-0.653607	-1.39435	-1.19747	0.531751	2.52575	0.577237	2.79023	-2.53166	1.07805	0.965314	-1.29245	1.41872	1.56023	0.593034	0.0339354	-1.70058	1.09521	1.03204	-1.05039	-1.2869	1.28107	1.82914	-1.63495	-1.60655	1.02722	0.6857	0.541208	0.591176	-1.38998	-0.844819	0.267646	0.454489	0.847845	-0.693552
YDL170W	-0.850558	2.72291	-1.84329	0.932136	1.64811	-2.84076	-1.83778	-0.147118	-0.0686066	-1.68785	1.42542	0.328021	2.4937	-0.219009	0.908794	3.31851	0.601375	-1.06282	-0.601223	-1.3984	-1.10836	0.387919	1.17345	1.09214	0.377298	-0.372926	-0.493169	0.466098	-1.46923	-2.86897	-0.702162	2.58102	0.46396	-2.15293	-0.309757	1.29345	-0.067567	0.289103	-0.185097	-1.87107	0.402308	0.185824	2.36669	-0.889944	-0.40965
YDR043C	-2.81917	1.70445	-2.9341	1.69894	-0.88781	-0.781336	-1.14872	-2.17594	2.57382	0.131163	2.96835	-1.0089	1.51957	-2.25716	-0.267579	2.43657	-0.859274	-0.257536	-1.16865	-1.61603	-1.76069	-1.71116	1.99983	2.41612	1.80274	-1.21094	1.93249	1.16911	-1.43798	-0.486476	-1.32656	1.67393	2.70543	-3.09196	0.941955	0.712598	0.68855	2.30761	-1.42262	-1.60933	1.08325	-1.55226	1.90285	-0.491196	-0.085928
YDR123C	-2.00589	3.519	-2.26122	0.701895	-1.56387	-0.153691	-2.90588	-2.97443	2.64555	-3.77612	3.52205	-1.05047	2.12163	-2.63481	-0.700931	1.61591	0.285502	-0.414018	-0.885325	-4.49666	-0.991903	-2.74002	3.49033	2.96397	0.932499	0.00344549	-0.0113455	2.98234	-2.15246	-0.25386	-1.75619	-1.13784	2.89528	-2.61194	2.85086	2.42829	3.3189	0.0707955	-2.96015	-1.79284	3.97706	-1.31126	3.0324	0.471339	-0.285908
YDR146C	0.648982	1.53574	-1.99495	0.462164	2.21368	-0.856049	0.604459	-1.78596	1.8705	1.26393	2.50559	2.84095	0.787363	-1.36503	-1.42873	3.18447	-1.57877	-0.442617	2.54564	-3.20125	-2.41764	-2.13238	1.02021	2.10122	0.629256	-0.0439184	-1.70715	0.329202	-3.25856	0.413793	-1.43995	-2.52339	2.27337	-1.36618	2.01926	0.536986	2.00514	3.57041	-2.20035	-2.0949	0.332858	-2.64904	0.402617	0.295108	-1.90609
YDR207C	-1.08809	0.893281	-1.35516	1.64331	1.15561	-1.10648	-3.00999	-1.60355	1.17374	0.5531	2.66844	1.30651	0.658738	-0.0388898	1.12248	1.53417	-1.43381	2.13992	-1.17286	-0.00488313	-0.841993	-1.34498	0.98481	1.76661	-0.352046	-0.00851553	-0.0620384	1.26813	1.02332	-0.251263	-1.03178	-0.394183	-1.0365	-1.55419	0.186413	-1.43468	-0.993925	0.711263	0.362825	-1.23743	1.25405	0.703366	0.134425	-0.829662	-1.05763
YDR216W	-1.09843	-1.12489	-0.510446	2.22609	2.36617	-0.584192	-1.59951	-1.29092	2.13525	1.38244	1.17378	1.59314	-1.61906	0.287043	0.494359	3.36088	-0.474482	2.19675	-0.884078	-1.34512	-0.329265	-0.830142	-1.39366	1.3969	1.12579	-0.440354	-0.82013	-0.992317	0.932175	1.48039	-1.28466	1.56154	1.79018	-1.13626	-0.986993	-1.01751	-1.16335	0.896784	-0.738724	-0.924987	-2.42404	-2.98156	0.210686	2.18027	-0.795515
YDR253C	-0.729593	-1.47965	1.60151	-1.69416	0.783338	-0.610688	-1.63501	-0.616678	1.77739	-0.654069	1.8112	-1.19676	-1.11587	3.29249	-2.55456	-1.53113	-0.868833	1.50819	0.890074	-1.43139	0.654421	1.59393	-1.18468	-1.69711	-0.609707	2.33731	-1.51709	-1.70202	1.36071	2.47959	3.35852	0.583546	1.30473	-0.172049	1.20734	0.155855	-0.629618	-0.35861	-0.666254	2.46524	-0.806703	-0.0986658	-1.31747	-0.331464	-1.95554
YDR259C	-0.622936	-0.699319	0.189704	0.232742	1.24463	-0.141903	-2.30755	-1.15779	1.64071	-0.102992	1.6785	0.218232	-2.32822	1.50487	0.127231	-1.30759	-0.988505	1.8974	0.246048	-0.70459	0.234293	1.36458	-1.62962	-0.795493	-0.530042	1.70118	-1.18246	0.0206006	1.13526	1.67085	2.07511	1.03392	3.15261	-0.791678	-0.170787	0.0500132	-1.86769	-2.10725	-0.396187	1.90097	-1.05339	0.977366	-1.40119	-0.676957	-1.33269
YDR310C	-2.14858	0.692121	-0.75758	1.50652	2.44141	-1.03496	-1.86288	-3.42338	0.210293	0.63004	0.707513	0.887057	1.82504	-0.964627	-0.14141	3.39633	-1.11062	3.12301	-0.600011	-1.98519	-0.803436	0.245868	1.52632	2.2552	1.58284	-0.268715	-0.458161	-1.32542	-1.05617	-0.129378	-1.42358	-0.570013	1.19791	-2.32569	-1.58358	2.07791	2.05346	0.900985	-3.71969	0.895807	-1.38011	-1.72679	2.27785	1.43021	-1.06374
YDR423C	-1.36917	1.13463	0.746042	1.48875	1.54316	-0.847706	0.826916	-1.33886	-1.58777	0.955394	-0.0497326	1.95588	2.13981	-0.376841	0.483118	1.77243	0.273115	0.252785	0.458039	0.797145	1.17038	1.0516	-1.76415	-0.0229158	1.20455	-1.03269	-0.567179	-2.71815	1.01494	0.0430286	0.0853712	0.410537	0.0627139	0.130579	-1.24428	-1.67475	-1.36793	-0.570539	1.71833	0.358814	-1.95834	-3.53428	-0.406759	0.739525	-0.38555
YDR451C	1.11576	1.82976	-1.72887	0.303423	2.93176	-2.15229	-2.53949	-3.2062	2.15097	0.820966	2.53317	1.23135	2.03918	-2.21301	0.656982	3.79326	-0.815798	1.82038	1.49525	-2.42282	-1.07064	-1.53874	2.21831	1.33557	1.10295	-0.757015	-0.493625	0.565432	-1.17261	-0.863533	-1.1435	-2.58144	-1.1938	-1.6502	1.28625	1.05623	0.874487	1.65547	-0.0715486	-1.73672	-1.22703	-2.65706	0.365413	1.20289	-1.14925
YDR463W	-1.29042	0.124977	-1.61947	1.0174	-1.58751	-0.305404	-2.80764	-2.2679	2.78453	-3.59885	3.58142	-1.12074	-0.504363	-1.41506	2.38589	1.41284	0.23152	1.13001	0.175537	-2.83897	-1.06749	-2.39166	2.12122	3.07403	1.22706	0.38238	-0.175986	2.39176	-2.12265	-0.396476	-1.0634	1.15007	3.22505	-2.5404	2.97119	1.587	-0.0831213	0.550993	-2.07883	-1.79569	-0.460822	-0.0790854	2.65913	-0.146463	-0.425614
YEL009C	-2.9628	-1.14883	-1.35806	1.49592	1.0888	1.90432	-1.55163	-2.93911	2.40586	0.351118	2.8162	-1.1353	-1.69676	0.502214	1.16312	4.16906	3.74564	3.78245	-1.96108	1.87112	3.51191	-2.48846	-2.49968	1.47575	1.60388	0.168934	-2.02904	1.30826	2.96858	2.90319	-2.8459	-0.413401	-0.657881	-3.24653	1.14025	0.691363	-2.21044	-2.49581	-1.84134	-2.08491	-1.85684	-1.38233	0.507786	1.38798	-2.15757
YER040W	-2.16347	2.18006	-2.40196	0.761493	-1.75061	-0.433455	-3.00409	-3.06812	2.57693	-3.81692	3.39561	-1.27107	1.29877	-2.75091	1.54876	0.395756	2.83833	-0.375579	-1.11683	-4.48993	-1.21637	-1.75075	3.36598	2.87434	0.976885	0.109119	-0.3005	2.8915	-2.30037	-0.527016	-0.425094	-0.311292	2.23603	-2.72954	2.76869	2.374	3.65151	0.348015	-3.05478	-1.96448	3.8206	-1.51466	2.93826	-0.0559135	-0.556951
YER111C	-1.91334	-0.310741	-1.55257	1.23509	3.04724	-1.41918	-3.04805	-2.48656	2.68646	0.0585013	3.20521	-0.458573	3.18232	-1.98453	0.766123	3.80155	-1.61979	0.50953	3.67068	-3.98955	-1.91527	-3.23227	1.73929	2.87492	1.6726	-0.696798	0.0630047	2.58476	-2.60215	-1.47847	-2.36762	-0.887704	1.61371	-2.39696	1.33085	1.17767	-0.740538	4.07497	-1.3726	-2.38931	-2.52549	-1.0251	2.91542	1.09864	-0.895374
YER161C	-2.73078	2.27716	-2.55956	0.39134	-0.961985	-1.18706	-2.71121	-2.62112	0.99255	-2.48464	3.02923	-2.24504	1.54716	-2.14743	2.92993	4.49837	-0.289348	2.1809	-0.729718	-2.74181	1.95223	-2.00415	1.89916	2.26838	0.265541	0.462217	0.00752537	2.15278	1.34345	-1.84004	-1.32508	-1.44436	-0.742624	-3.03889	1.7849	2.47316	3.16852	-0.776488	-1.3183	-2.62246	-0.968594	2.41825	1.82605	1.47825	-1.85634
YER169W	-3.00213	3.13896	-1.77858	1.4651	1.39749	-2.13979	-2.4669	-3.45305	2.37002	-3.12733	2.77809	-0.876065	2.45905	-2.44984	2.18469	2.55528	0.275271	2.09556	-2.48042	-3.86074	-1.20782	0.362066	0.871233	2.51827	1.57247	-0.0905263	0.47179	-2.11145	-1.83992	-2.18643	-0.438716	3.40201	2.22579	-3.28429	1.56251	2.26887	2.90565	0.958496	-2.84435	-2.42581	-0.62625	1.44622	2.55013	1.05673	-2.20135
YFL021W	-0.994727	-0.40846	-0.453582	1.25019	0.72064	-0.795599	-0.462216	-0.231612	1.46741	1.06389	1.56935	-0.455891	-1.54181	1.00044	1.13581	-0.499952	-0.609486	1.93506	1.43328	1.10336	0.956631	-0.956078	-0.91405	-1.31912	-0.585922	0.201808	-0.982475	-1.08468	1.80226	1.27834	-0.527863	1.34147	1.86077	-1.40832	1.1616	-1.29587	-2.17193	-2.4553	-0.524293	0.802174	-0.402844	1.55484	-1.08917	-0.453095	-1.01498
YFR034C	0.651992	1.51028	-0.662451	1.25176	0.736355	-2.4034	-1.49949	0.805752	0.836656	0.866306	0.698347	-0.446665	0.10126	0.20088	1.37564	1.91985	0.894328	1.01256	1.21004	0.0488617	-0.910397	-1.65051	0.71656	1.68076	0.210745	-0.180535	1.20209	-2.75456	-1.11579	-0.786299	-0.750009	-0.647858	2.88062	-1.25203	-0.217441	-0.21902	-1.35115	0.6872	-0.0480788	-1.53774	-1.6022	-1.85184	0.253317	0.368524	-0.233216
YGL013C	-0.638612	0.706483	0.6206	0.499299	1.07143	-0.832994	0.955955	-0.234422	0.960035	-1.36381	0.775887	0.5851	0.700514	-0.564797	0.680724	-0.287742	-0.161767	-0.196868	-0.238998	-0.919816	-0.482607	-1.58152	0.783344	0.706762	0.682421	-0.33047	0.705114	0.686891	-1.16832	-0.735056	-1.74737	0.806681	0.613486	-0.637921	0.787044	-0.192352	-0.428738	0.776426	-0.175133	-0.710789	-1.20647	0.80098	0.836956	-0.538035	-0.367519
YGL073W	-1.77611	1.75562	3.66115	-1.8712	-0.747272	-1.88525	2.45939	3.77097	1.08286	-0.991629	-2.30548	-1.16357	-0.295201	2.63949	2.93444	-2.75048	-0.840349	-1.30109	1.8158	2.05114	-0.853078	-2.19165	2.42065	-2.21954	-1.90671	-1.46261	-0.467833	-2.22237	1.93683	-0.583514	-1.37523	0.17835	3.5785	1.88264	1.53306	-1.43808	-2.34767	-0.73939	2.46774	-1.26485	-0.752299	2.73671	-2.23008	-0.794303	-0.128489
YGL131C	-1.58686	-0.325333	-0.736541	0.827218	-1.34768	-0.768467	0.777049	0.0758917	0.891375	0.398098	0.451414	-1.23099	2.9316	-0.70035	-0.266079	-0.525458	1.86599	1.32396	1.05039	-1.96808	0.0141151	1.47737	0.293884	1.82228	0.140628	0.118536	-0.392435	-0.607416	0.568338	0.474472	1.72838	-0.964649	-2.15183	-1.43414	2.68046	-0.946988	-1.2815	-0.806793	0.335547	0.862956	2.6505	-1.98775	-1.45506	-2.00187	-0.274206
YGL162W	1.21354	-0.622888	-0.673295	1.632	-0.362961	0.287019	0.783127	-0.626565	0.792638	2.36712	0.50418	0.0780654	0.958417	0.828469	0.801982	-0.655871	0.170524	0.276576	-0.103083	0.233772	-0.616002	-1.62253	-1.79073	0.855354	1.04442	-1.0042	0.537692	0.798961	-0.687282	0.2615	-1.40198	1.79015	1.75599	-0.946726	-0.828988	-1.74175	-2.87353	1.75946	-1.40625	-1.25998	1.41457	0.0800973	0.323071	-0.979041	-1.34504
YGL237C	1.49082	3.23359	-1.2872	0.0487804	3.24974	-2.58644	-0.707504	3.08588	0.466542	2.99274	-1.57769	-2.69062	0.827303	1.87006	0.696888	3.47925	-2.62582	-2.61668	2.72651	-1.47818	-2.68381	-1.12278	3.13987	2.6016	1.17997	-2.18602	-0.277648	-1.87775	-2.81864	-2.59808	-0.527089	-2.70077	1.04356	-1.79283	1.76455	1.20358	-2.12565	3.31427	-2.91246	-0.646526	3.19641	0.924978	1.4532	-3.21085	-0.939042
YHL009C	-2.85113	0.771871	-0.243944	-1.81794	0.941312	0.817953	3.11799	-0.206753	-2.29534	-2.91186	1.38448	0.916823	2.05216	-0.172006	-2.55269	-0.561371	0.943098	1.10656	-0.858452	-2.93658	0.64332	3.10731	1.71661	-0.260133	-0.460618	1.56481	-0.253796	-1.80666	1.25735	1.06284	3.15743	-2.82136	-2.84148	0.498665	1.96352	1.46168	1.09285	-2.51589	2.16189	3.15617	-1.89748	-2.35018	-1.98104	0.829361	-1.12937
YHL020C	2.03546	1.15712	-2.99412	0.916079	-0.781847	-1.54384	-3.43774	-3.4849	2.25359	-1.74878	2.85674	-0.334876	1.71617	-3.2512	-1.13781	3.25423	1.85742	-1.24586	-0.649369	-4.53241	-0.841896	-1.58374	2.83491	2.4727	1.07477	-0.041673	-1.44589	2.48535	-2.91928	-1.61277	-0.717169	-0.340263	1.30333	-3.23546	2.39487	2.10408	3.04528	2.17781	-1.44166	-2.67181	3.16985	-1.16432	2.5198	0.757425	0.771714
YHL027W	-1.14966	-1.36754	-0.751923	0.598548	1.79196	-0.299481	-2.86197	-2.41302	1.99943	2.78037	3.31391	-1.19632	1.7298	-0.549166	-1.12507	2.27368	-1.87015	3.25907	-0.283351	-1.75234	-2.07534	0.899518	2.0456	-0.763171	-2.31901	-0.287541	-0.593161	-2.20894	1.01311	-0.993862	2.11918	0.0633354	-1.33504	-2.74116	1.56093	2.16541	2.94939	1.62785	1.2524	-0.340062	-1.15667	-0.759435	-1.00652	0.541581	-1.78518
YHR084W	1.8306	-0.795166	-1.82523	-1.43481	1.11615	-0.156021	2.17106	-1.37231	-0.649146	-0.155245	2.37918	2.47134	0.747578	0.62165	-1.20774	-0.817526	1.98295	-0.429558	-0.543091	-2.6158	-1.11997	2.01969	2.36375	0.426528	-1.04155	0.667992	0.262698	0.463492	-2.04756	1.3639	2.73019	-2.96909	-2.77728	1.08357	2.05276	0.671164	1.91036	-2.20716	-0.446392	2.71236	-3.39954	-1.46236	-2.34044	0.594511	-0.8305
YHR178W	1.90279	-0.101554	-2.70857	0.88386	-2.15572	-0.736736	-3.21964	-3.27398	2.42474	-2.03448	3.11961	-0.0411405	0.76672	-3.00474	-1.28705	0.665809	2.35307	0.920205	-0.441698	-4.48077	-0.556154	0.193159	3.09447	2.67718	0.22158	-0.572944	-0.924919	2.69175	-2.32132	-0.816148	0.0827419	-0.475557	-0.408012	-2.98661	2.58751	1.95148	3.33682	0.20893	-1.25834	-0.665149	2.1793	-1.25649	2.73143	0.701081	0.0335055
YHR206W	-1.16572	1.25566	-1.08843	1.28891	1.6247	-0.285459	-1.99651	-2.61988	2.23994	2.03361	2.6688	2.36727	1.26966	-2.45371	0.347087	2.66777	-2.3598	2.5995	2.14704	-2.84182	-2.60408	-2.99391	0.718786	2.09471	1.40175	-1.06144	0.0430224	1.14945	1.237	-1.09683	-2.97804	-1.02227	-1.13646	-2.19264	0.1643	1.8326	1.3715	2.04543	0.464383	-2.99597	-2.63144	0.746903	2.12819	-0.124928	-2.25864
YIL101C	-0.975809	0.434533	-1.49287	-1.84577	0.491859	-0.0795121	0.80585	-0.0110964	2.38152	0.422274	1.8268	-1.95209	-1.06908	-0.907313	0.498009	1.56857	-1.4151	-0.232705	-0.303538	0.349892	-1.07235	-1.91978	1.33917	0.065404	0.772594	-0.279137	1.59699	1.317	-1.1199	-0.490894	-1.27607	1.37551	-0.611619	-0.88677	-0.15361	1.3553	0.709588	1.92831	-1.61279	-1.16663	-0.939311	1.75739	2.20865	-0.020036	-1.37143
YIL131C	-1.92448	1.62169	-1.596	0.202628	1.98515	-1.95299	-2.0541	-3.43247	2.3682	0.628524	2.82793	-2.42335	1.46521	-2.47619	2.434	2.11829	-0.431808	2.3084	-0.905373	-2.04055	-0.930239	-2.32933	2.81129	2.53522	-0.433382	-0.536095	2.45891	-1.77391	-2.70032	-2.00553	-1.20244	-0.42386	1.33102	-3.24235	2.47589	2.25425	2.97163	-0.419011	2.57502	-2.81273	-2.93342	1.45309	1.34066	0.9268	-0.113858
YIR018W	-1.06372	-1.01309	-0.0997618	-0.098306	1.07514	-0.971592	-1.49236	-0.0546356	2.05468	-0.817103	1.59923	-0.390446	-2.29148	1.98249	-0.112175	-0.924163	-0.710297	2.81712	-0.66334	-0.582775	0.757165	1.20717	-1.38877	-0.941286	-0.491331	0.888203	-1.29608	-0.282223	1.06981	0.961333	3.0655	-0.361422	2.16071	-1.88841	1.38465	0.905608	-1.11799	-0.665145	-0.572987	2.28932	-1.14198	0.955177	-2.0911	-0.516467	-1.13288
YJL056C	-2.1342	1.55753	-2.67538	0.468317	-2.01949	-0.693163	-3.28171	-3.34617	2.2964	0.3316	3.12078	-1.53662	1.80564	-3.02676	-1.25073	1.25367	0.218482	3.3296	0.326277	-1.23274	-1.48153	-1.99467	0.886829	2.59588	0.685209	-0.188602	-0.559282	2.0111	-2.57309	-0.787376	-1.1212	1.9956	2.11342	-3.00524	2.4895	0.978115	2.23234	2.11203	-2.25356	-2.23485	3.07161	-0.577777	2.66025	0.25147	-0.817519
YJL089W	-0.648866	-1.36862	0.629299	0.00472904	-1.11706	0.782879	-0.894147	-0.361306	1.11886	1.13247	-0.463528	2.55517	-2.01252	0.936762	0.472996	-2.68307	0.777368	0.857814	-2.18357	-0.109661	1.33695	0.548099	-1.75096	-1.27641	-0.424245	-0.212168	-1.96271	0.676788	2.21853	0.423788	0.51832	1.21449	1.199	0.519633	-0.926524	-0.513303	0.348694	-1.34437	-0.559999	1.12119	0.793757	0.994733	-0.987451	0.176573	0.441608
YJL110C	-0.70047	-1.33259	-0.41443	1.83637	0.805919	1.56218	-1.25816	-0.998348	0.873804	0.492548	2.4876	1.03131	-1.2734	-0.328239	-0.56702	-1.1682	-0.485945	2.5923	1.22766	-1.28197	1.78373	0.803756	-0.603927	-1.62415	-1.09865	1.3829	-0.315783	-0.858252	1.76429	1.36058	1.00444	-1.98558	-1.7834	-0.430484	1.80049	0.867959	-0.784995	-2.36171	1.6862	1.52385	-0.964444	1.1559	-1.48768	-1.39494	-2.54102
YJR060W	-1.82511	-0.409797	-0.428636	-0.22547	-0.426535	0.146722	0.482758	-1.29463	1.30647	0.612401	1.91523	-1.48137	-0.44964	-0.75889	0.736839	1.51335	1.32401	2.1428	0.928537	-1.57292	-0.5359	-1.52537	0.786555	0.3601	0.425683	-0.382629	-0.0294105	-0.776199	0.817422	-0.350632	-1.44283	-0.218384	-1.80319	-1.39109	2.89992	0.180238	-0.370321	-1.0054	-0.694787	-1.1718	-0.676918	2.11152	0.465019	2.3276	-0.235327
YKL015W	-0.570814	0.565148	1.49934	1.19043	1.01373	0.0771522	-1.52319	1.46394	1.89131	0.56885	-2.21312	1.74559	-2.44821	0.27851	1.07498	0.0883596	-1.40516	1.04087	0.733955	1.21956	-0.911561	-2.90644	-2.57458	-0.589518	-0.256991	0.2781	0.138649	0.925497	2.87495	0.3882	-2.50745	2.36559	1.50832	0.751811	-1.61937	-2.35651	-2.26937	-1.34293	-0.301196	-0.973582	0.328528	1.04901	0.482416	1.21408	0.0131238
YKL020C	-2.28823	-0.113461	-1.11655	1.9349	2.81511	-1.6818	-1.98083	-2.60533	3.27024	-2.86782	3.55722	-0.341942	-2.45545	-0.251103	3.68714	0.202318	-0.588655	4.23297	-1.62031	-1.78151	3.19867	2.13911	-2.15214	-1.34675	1.03728	0.348288	-0.732102	-1.66525	3.66379	3.58644	-0.927718	-2.00402	2.84966	-2.48665	2.25828	2.59705	-2.35308	-1.96163	-2.60066	2.70235	-2.29381	-0.662855	-2.6031	1.12702	-1.72509
YKL038W	-1.95524	2.13307	-2.15277	1.49779	-1.61327	-0.522312	-2.6515	-2.70453	3.00147	-3.32475	3.67956	-0.738969	-0.135531	-2.4418	-0.522095	0.994348	4.21546	-0.72371	-1.08833	-3.88219	-0.392631	-2.8923	2.70078	3.24781	1.19907	0.0543532	-0.412189	2.41692	-2.06863	-0.599807	-1.76206	0.406509	0.287756	-2.4241	2.68318	1.83339	2.81234	-0.338436	-2.69349	-1.79042	4.03157	-0.338664	3.30075	-0.0027972	-0.32357
YKL043W	-0.0555093	1.11388	-0.205014	-2.18859	0.21605	0.410263	0.873192	1.89932	0.687836	-0.930403	1.45582	0.388128	1.30041	1.32413	-0.110321	-0.658256	-0.782551	0.582389	0.509838	-2.6281	-1.80058	-0.429187	1.85099	-0.525588	0.439063	0.0469776	0.620092	-0.466851	-0.460813	0.332453	0.0722311	-2.1434	-1.23221	-0.0840722	1.43556	1.07329	0.111216	0.136712	0.936833	0.0474375	-1.44261	-1.71593	-0.257427	0.462543	-0.209244
YKL062W	-0.42441	2.07521	-1.69691	0.422718	-0.326097	-2.0071	-1.30876	0.592644	1.52067	0.281255	-0.326362	-0.646137	1.54983	-0.404031	1.66142	-0.0627147	0.0954088	-0.106192	0.356062	0.56183	-0.899975	-0.525893	0.857432	1.78875	-0.0885211	-0.468848	0.368625	1.04986	-1.55444	-0.763098	0.0622268	1.2137	-0.266535	-1.6839	0.736146	-1.14376	-1.43969	0.0711143	0.489002	-0.580166	2.44128	0.0611073	0.801773	-2.35343	0.0189115
YKL109W	-0.445136	2.43829	-2.10854	0.0631851	-1.0908	-1.53175	-2.90803	-1.94231	1.5889	2.65679	3.30596	-1.9802	-0.783965	-1.20428	-0.632281	3.40861	-1.70125	-1.66193	-0.943371	0.653018	-1.95091	-0.775878	1.98907	3.02689	-0.323442	-2.1293	2.5804	-0.637591	-2.53127	-1.58184	-0.303723	0.0730206	-0.0119101	-2.76104	1.7662	1.58292	1.37109	2.44978	-1.89378	-1.50634	3.5335	-0.26551	3.06111	-0.201871	0.259469
YKL112W	-0.835314	-0.272558	1.2746	-0.289474	-0.336195	-0.924585	-0.944263	1.05571	0.451342	1.34066	-1.11849	-0.392376	-1.56888	0.756312	1.73751	-1.24341	0.757093	0.557501	-0.686733	1.86678	0.929169	-0.369271	-0.615439	-1.50906	-1.53471	-1.51486	0.440136	0.696436	1.10137	-0.421262	-0.56833	1.3915	-0.437399	0.812688	-0.95196	0.541495	-0.795331	-1.51215	1.13196	0.946355	-0.395293	2.14616	-0.800935	0.698859	-0.595361
YKL185W	-1.61986	2.84695	-2.52522	0.0199966	-1.35947	-0.821645	-1.36507	-1.53351	1.31235	0.0799926	3.2996	-1.54653	1.56935	-0.665832	-0.445154	1.54393	3.01788	0.114054	0.143259	-3.42909	0.36413	2.00312	2.42886	1.9454	0.00227956	0.455423	-0.104524	0.752748	-2.4373	-0.902614	2.60426	-0.91819	-1.18828	-2.80871	2.75706	0.386101	-1.57585	-1.51252	-3.09018	-0.155385	3.19027	-1.15527	1.19623	0.0554817	-0.92852
YKR034W	-1.151	1.19055	0.583179	2.54716	2.17677	-1.54646	0.105759	-1.0379	-0.253083	-0.0447123	-0.0314192	2.12584	2.27127	0.00195941	0.487712	1.98081	0.748296	-1.25244	0.353589	0.186632	0.551834	-0.193274	-1.39497	0.414304	1.24553	-1.15825	-0.427473	-2.02582	-0.134067	-0.273316	-1.22096	0.0814325	0.037365	1.28072	-1.19764	-1.09774	-1.22067	1.21858	0.139171	-1.44069	-1.23116	-3.37117	-0.253373	0.656214	1.57289
YKR099W	-1.17338	1.32318	0.148323	1.45894	-2.01757	-1.91779	1.96266	3.37749	2.53162	-2.62414	1.09295	-2.61859	-2.14445	2.77612	3.37931	-0.859734	-0.487117	3.38271	-1.20328	3.37439	1.11436	-2.623	1.22922	-2.62263	-2.32574	-0.312694	0.0656745	0.981205	3.37917	-0.72487	-2.62003	3.38123	2.12477	-1.62177	-1.39241	1.6204	-1.92197	-0.550316	-1.36721	-0.50951	-2.62057	3.38088	-2.62249	-1.58632	-1.61703
YLR098C	-1.73018	-0.600667	-0.386254	1.04986	1.29604	-2.14289	-1.86941	0.709873	1.11795	-1.77296	1.12892	-0.563913	1.07849	-0.528191	0.616554	0.0778021	1.57354	1.6742	-0.79509	-1.13612	-0.347969	-0.888922	1.06087	0.577705	-0.288644	-0.343817	-0.635359	1.29581	-1.63052	-0.299591	-0.265397	1.60058	2.4048	-2.92234	0.64251	0.864859	0.837801	-0.635741	0.534284	-0.671397	-0.327342	-0.150089	1.2325	-0.248556	-0.193588
YLR131C	-2.70373	-1.78268	-0.578131	1.34948	1.5438	-0.619868	-1.79892	-1.11432	1.02715	1.20807	0.711408	-2.85977	-1.53821	-0.890695	0.901031	-0.328223	-0.385946	-0.32861	-0.393796	0.386785	1.70196	-0.846161	1.55705	0.553344	-2.56631	-1.06262	1.22974	0.233163	-0.704788	-0.290167	0.690708	-0.59887	0.65055	0.907626	-1.08836	1.13436	2.12008	-0.808058	2.24836	-0.585041	-0.479721	1.84538	-0.888262	1.34667	1.89453
YLR176C	-2.80878	-1.4166	1.78832	1.05993	2.36379	-1.41684	0.76135	-3.17793	1.58568	-1.70834	2.16466	1.76249	0.424683	-0.581313	0.203971	1.66642	0.00883926	2.53663	1.31042	-2.05399	2.60106	1.84913	-3.22974	0.305191	1.26302	1.5792	-2.42908	-2.57105	2.73044	2.51878	0.788632	1.12596	2.3817	-1.2593	-1.72709	0.290961	-1.42497	-1.38007	-1.57746	0.118636	-2.68194	-2.28416	-1.0681	1.80579	-2.1989
YLR228C	1.27208	-0.622347	0.213518	-0.148276	-0.544754	-0.839094	-0.54916	-0.35079	-0.593295	0.749409	-0.414562	-0.766577	0.318407	1.27224	0.199999	-0.805915	0.104055	0.289253	0.394107	-0.517854	0.367578	1.33074	-0.769788	-0.485624	-0.0505781	-0.115465	0.234098	0.304367	0.678115	0.523355	0.535555	-0.589862	0.257161	0.275879	-0.497324	-0.294748	0.257912	0.0687266	0.333568	0.614186	-0.681989	-0.608516	-0.567691	-0.0409908	0.260889
YLR256W	0.22136	0.205028	-1.86243	0.270453	0.0437442	0.310389	0.173714	1.02073	-0.672491	1.41419	0.2385	-1.0627	-0.706631	1.14564	0.398573	0.0162913	0.0746206	-0.665328	0.124596	1.4251	0.0550793	0.264007	0.847546	-0.753488	-0.488206	-0.451155	0.639613	-0.989087	0.637087	-0.747774	0.222811	0.393111	-0.872483	0.176806	-0.587804	-0.661198	0.157432	0.309679	0.545197	0.643735	0.478672	-0.726232	-0.971068	-0.46136	0.225728
YLR403W	2.24226	3.91508	3.0404	1.70067	-2.10473	-1.60671	-0.551763	4.09628	-1.84957	3.36542	-1.97447	-2.17789	-1.96896	3.20278	1.42616	-1.38626	2.17442	-2.26858	2.32146	0.377652	-1.70911	-0.638688	2.11624	-1.89494	-1.60546	-1.47307	-0.164592	-1.89756	-0.816732	-2.2914	0.107371	0.35961	3.44104	-0.841434	-0.0592819	-1.81861	-2.01351	-0.550414	-0.951515	0.3888	3.96069	-0.232239	-1.60367	-1.53975	-0.245442
YLR451W	-2.12388	-0.464902	-0.013109	-0.429221	-0.0559111	-0.165666	-2.16999	-0.425311	-0.21984	-0.959298	1.88345	-1.12069	-0.945926	0.076896	1.90848	-0.494868	1.94081	2.27643	-0.0664715	3.44749	0.00361533	-1.70881	-2.14969	-0.921383	-0.517302	1.32337	-0.441913	1.96096	-0.518605	-0.954939	-1.81006	1.85989	-0.0375819	-0.376777	-1.06851	-0.580849	-0.0302239	-1.59565	2.54848	-0.232151	2.51352	2.61068	-1.21891	-0.429294	-0.106344
YML007W	0.928765	-0.709454	-1.45595	0.585358	0.849996	0.184983	-1.7505	-2.64976	1.18265	0.908832	1.74738	-0.078389	1.29702	-2.09052	-0.58813	2.48133	-0.795816	1.67903	-0.192019	-1.59893	-0.197758	-0.882666	-0.862421	1.13537	1.53208	-1.85195	-0.90464	2.73292	1.30599	0.120327	-0.707764	-0.473059	0.807463	-1.67668	0.350036	1.45812	2.41814	-2.55769	0.40883	-1.22186	0.587184	-0.21746	1.7092	-0.644981	-2.30261
YML027W	-0.53457	0.525277	-0.249343	0.66657	-0.601248	0.501334	-0.360647	1.34656	0.691539	0.413072	-0.727428	0.483171	0.669323	0.790009	0.67095	-0.29289	0.479848	0.695722	-0.352281	-0.393363	0.643502	0.386004	-0.329017	-0.454325	0.524423	0.253578	-0.714101	-0.56379	1.13831	0.915298	-0.572195	0.553271	-1.27197	0.465506	-0.388544	-1.1376	-0.714313	-0.565611	0.312682	-0.537734	0.706529	-0.753682	-1.06552	-0.785743	-0.466574
YMR016C	-2.00733	4.29859	-2.2651	0.669103	-1.5611	-0.137495	-2.91589	-2.98509	2.63127	-3.01627	3.51611	-1.04281	-0.806945	-2.64225	-0.449833	0.433374	-0.479682	-0.400301	-0.876097	-4.52182	-0.983689	-3.23011	3.48409	2.95272	0.901903	-0.0359972	0.00620513	2.97126	-2.1553	-0.238619	-1.75526	1.3432	3.57776	-2.61915	2.83853	2.41194	3.7927	-0.398269	-2.97068	-1.79225	3.97545	-0.704023	3.0218	0.436352	-0.270972
YMR019W	-1.25503	-0.633135	0.532248	0.858436	1.11773	-0.464928	-0.417243	0.823479	2.86127	-2.53404	0.513394	-0.594362	0.975244	-0.396572	0.418778	0.734021	-1.36415	2.84297	-0.861843	-1.43264	-0.160441	-0.317412	-0.411592	0.588613	0.915292	-0.235784	-0.204334	-0.218616	1.70766	0.585492	-0.50919	0.828357	-0.31509	-1.29825	1.88227	-0.709238	-0.708138	-1.43733	0.728486	-1.31594	-1.44805	2.10819	-0.443905	-0.270275	-1.06441
YMR021C	-1.33226	2.71992	-0.814564	1.30638	2.28206	-1.76329	-2.54074	-2.08298	1.06773	-1.06229	2.6259	-1.71558	-0.226664	-1.04919	2.31203	3.14118	-0.628589	-1.05867	-0.823834	-0.944785	-1.69904	-1.34991	1.54588	2.72353	0.90912	-1.16829	0.245406	1.35214	-2.32791	-1.79158	-0.800995	0.170893	-1.03093	-2.4577	1.60521	2.0159	-0.388217	1.88469	-1.8571	-2.22632	2.70868	2.02323	1.60932	-0.919903	-0.187853
YMR037C	-1.43332	4.07856	-2.45585	0.637609	-1.78842	-0.438766	-3.07284	-3.13844	2.49785	-3.20676	3.33673	-1.29705	2.09558	-2.8134	-0.45742	1.90863	0.985011	-0.68792	-1.139	-3.18037	-1.241	-3.37074	3.30637	2.8026	0.858316	-0.0308637	-0.30253	2.82018	-2.35175	-0.534636	-1.97249	1.1991	1.98229	-2.79151	2.69434	2.28991	3.59895	0.800126	-3.12478	-2.00757	3.77221	-1.54665	2.8681	0.416949	-0.565309
YMR043W	-0.660349	0.0674293	-2.41346	1.22602	2.21968	-1.58354	-2.98935	-3.33289	2.43143	0.0943722	2.97501	-0.5715	1.19514	-1.19799	1.2211	2.98182	-0.617666	-0.790749	0.0596255	-0.84865	-2.10338	-3.48341	2.95534	2.6289	1.36904	-1.71902	0.899187	2.6403	-2.82313	-1.64567	-2.10025	0.177179	-0.151183	-2.26299	1.28	2.29669	1.19553	3.8864	0.558692	-2.6001	-0.369892	-0.420622	1.4409	-1.0505	-0.0634819
YMR070W	-1.13577	0.0512402	-1.33098	1.17145	0.899374	0.0429668	-2.03666	-2.95862	0.7409	2.82076	3.17801	-0.357256	-1.03329	-0.873928	-2.23566	1.54677	-1.1295	3.26889	3.61631	-2.17342	-0.722825	2.97459	-1.60026	-1.11225	-0.142091	-0.347821	-2.14317	-1.17117	1.34331	2.48906	3.37664	-2.45318	2.23924	-1.31479	1.20091	1.59826	1.40216	-2.41756	-1.07963	3.36656	-2.69677	-1.32482	-2.95674	1.63948	-2.21873
YNL027W	-1.21691	0.68491	-1.03744	1.92699	0.689497	0.0969534	-0.116838	-1.43445	1.77249	1.40147	0.287892	1.18489	-0.180694	-0.0948277	1.09924	1.16719	0.311338	0.7165	1.88131	-0.341378	0.79667	-1.08021	-1.11185	0.373049	1.66424	-0.572756	-0.865058	-1.13818	0.165828	1.17321	-0.961348	1.44145	0.185711	-0.262622	-0.410034	-2.23014	-2.14445	0.246335	-0.185995	-0.93851	-0.181618	0.580159	-1.62171	1.04363	-2.76392
YNL068C	1.46676	-1.99781	0.823866	0.218239	0.302323	2.53107	-0.329226	-0.267122	-0.546262	0.763124	-0.481254	0.613984	-1.29065	-0.871568	-1.70231	0.317908	-0.0222198	2.98568e-05	-0.685343	-0.179801	0.316093	-0.648669	0.991487	-1.20231	-0.358265	-0.690421	-1.92196	1.04218	1.99191	1.09177	-0.715635	-0.812267	-1.99281	0.814551	0.869528	1.31054	1.14047	0.0729948	-0.362472	0.610146	-0.516811	-0.687489	-0.594838	1.22011	0.368433
YNL167C	2.14847	1.56582	-1.60244	-0.511523	-1.36536	0.63694	-0.754658	-1.32579	1.25572	1.73132	3.40325	-0.358676	-0.208419	-1.85965	-0.310718	0.961002	-0.188505	-0.330663	-0.0231288	0.867262	-1.57363	-2.80464	2.47832	1.93983	0.0521714	-1.04457	1.65414	2.25351	-2.37266	-1.06549	-1.62271	-0.469985	-0.521713	-2.689	1.9869	1.60881	1.52369	2.50654	-2.92874	-1.82403	-0.593289	-0.395558	1.95219	-0.692765	-1.08756
YNL216W	1.93843	1.51298	2.56688	-0.940914	-1.07762	-0.572674	3.56731	4.0735	-1.76531	1.9264	-2.13707	-1.44151	-0.120663	3.92946	1.08932	-1.1099	-0.941707	-2.16739	3.18742	0.497307	1.31354	-1.34643	1.50716	-1.90037	-1.03872	-0.644669	-2.28019	-1.90816	3.72487	0.661906	-1.54012	1.46845	1.71728	0.639088	-0.810997	-1.67316	-2.25328	-2.28326	-1.08745	0.134631	-1.48497	1.31886	-1.92939	-0.843124	-1.47576
YNL314W	-0.866391	0.4497	0.478336	1.05494	2.84538	-1.24817	-0.634456	0.933851	-0.756245	0.42962	-1.37631	-0.588954	1.48068	-0.55285	-0.547409	2.8132	1.13773	-0.894598	-0.621607	-0.490908	0.367713	-0.701186	-1.12638	1.25657	0.857116	-0.777078	-1.90116	0.944774	-0.638533	-0.736627	-0.972515	0.748532	2.84799	-0.773942	-1.14653	-0.727471	-0.99191	0.663143	-1.18249	-0.847699	0.983621	-2.45977	1.21503	0.830769	1.2225
YOL028C	-2.05501	0.760314	-0.652699	-0.0436182	1.30212	-0.958105	-1.35651	1.97397	-0.345807	2.59251	0.893661	0.605294	-1.48491	1.55028	1.14359	1.11231	0.606301	0.675874	1.4692	1.31424	0.975609	0.758923	-0.457082	-1.76675	-1.51677	0.0293597	-1.91459	-2.07188	1.10735	0.498745	1.19282	-0.776079	1.8609	-0.534186	1.20316	-2.5501	-2.85583	-1.09777	-2.6868	1.19494	0.765249	0.891543	-2.68513	2.6569	-1.32553
YOL108C	-2.24787	4.01329	-2.46792	0.914911	-1.86694	-0.651653	-3.02348	-3.08255	2.58995	-3.77345	3.34531	-1.42449	1.91402	-2.78988	-0.513383	4.10329	0.780509	-0.876002	-1.28217	-4.39441	-1.37402	-2.25033	3.31797	2.86436	1.11365	0.312991	-0.528981	2.88019	-2.37419	-0.737979	-2.03268	0.386699	2.26223	-2.77016	2.76688	2.40271	3.58142	0.607409	-3.07025	-2.06427	3.73743	-1.17212	2.92333	0.71622	-0.765598
YOR028C	-0.381449	4.04029	-2.42818	1.02395	-1.84311	-0.66	-2.668	-1.91259	2.65463	-2.03638	3.38999	-1.41238	1.5722	-2.74161	-0.358013	1.26159	0.861801	-0.878409	-0.319583	-4.30366	-1.36324	-3.23017	3.36338	2.92178	1.21742	-1.44285	-0.540576	2.93719	-2.33693	-0.74404	-2.00446	0.400808	-0.261877	-2.72242	2.82688	1.56927	2.25813	2.69865	-3.01456	-2.03521	3.77174	-0.168774	2.97919	0.830515	-0.770928
YOR113W	1.25807	-0.47336	-2.43327	0.58208	-1.07106	-0.225356	-2.45379	-2.33368	1.95143	-0.724044	2.56894	3.57464	0.528849	-1.52873	0.718173	-0.395161	2.1683	2.09876	-0.646254	-0.560854	-0.55159	0.902043	-1.03676	2.17576	0.744546	0.0900061	-1.39224	1.88768	-1.68323	0.108998	0.947107	-1.14449	1.24851	-3.52545	0.734346	-0.38061	-0.690257	-0.202586	-2.86769	0.965262	1.28745	-1.16193	0.993529	0.419648	-0.471735
YOR344C	-0.778363	-0.690677	0.575269	-0.836266	-0.998416	0.981933	0.407586	1.01049	-0.885101	0.650668	0.206041	-1.71757	-0.742456	0.708134	0.608003	-0.974169	1.74505	-0.722835	1.57112	-1.24301	0.677307	-0.729853	1.25156	-0.708868	0.111544	0.139581	-0.512689	-0.803674	-0.853784	-0.311875	1.51571	0.85052	-0.472394	0.458473	1.02635	0.352485	-0.545744	-0.64649	-1.47846	-0.379306	0.557135	0.437691	0.364151	1.12359	-0.298402
YOR358W	-1.54754	3.88535	-1.90146	0.0592476	-2.01785	-1.03574	-1.95249	0.351415	0.292631	2.44144	1.23833	-1.6603	-1.64001	1.38504	-0.302556	1.80524	-1.27181	-1.21705	-1.54529	-2.41692	-1.61951	1.48832	3.32345	2.95687	0.696971	-2.8083	1.26205	0.924343	-2.42777	-1.10551	2.52599	-0.818059	-1.65261	-2.74777	2.87809	2.5838	-0.123204	0.147161	-2.99028	1.71888	3.66243	-0.16068	3.00453	-2.54106	-1.12783
YPL038W	-0.171684	-0.501963	0.712154	0.240787	-0.371642	0.266545	1.84208	0.273356	-0.94631	-0.660751	-1.3948	0.504159	-0.188269	1.25295	-0.336519	-1.66966	0.946826	0.546586	0.755406	-0.297276	0.471712	-0.288015	-0.0841606	-1.20457	-0.704071	-0.182605	-0.176562	0.163192	-0.141807	0.405452	0.635132	-0.625423	-1.03566	1.04901	1.42911	1.38499	-0.122688	-1.51725	-0.436154	2.1174	-0.312668	0.548826	-1.29852	-0.0661857	-0.810462
YPL075W	-1.39937	0.283895	1.85725	0.352539	-2.30729	-1.53641	1.80037	3.39888	0.566898	0.597399	0.778022	-2.20034	-0.781486	2.39044	1.06121	-0.171463	1.68797	-0.576402	0.453152	-1.38674	0.152301	-1.06062	2.5926	-2.61396	-2.08289	-1.44533	0.646545	0.939623	-0.169828	-0.619428	0.319166	2.74006	1.22468	-1.92355	1.84397	0.783096	-2.44063	-2.19158	0.904922	-0.798684	-0.394318	1.39898	-1.09455	0.160941	-1.74005
YPL089C	-0.751449	-0.904798	0.439247	0.315949	1.25398	0.621867	0.707709	-1.68734	1.11863	0.636283	0.416485	1.17072	1.01674	-0.711288	-0.942415	1.51418	-2.13521	0.524357	1.36416	0.171963	-1.76167	-1.88423	-0.882987	0.703911	0.767316	-0.25745	-0.948996	0.710861	0.571874	0.871171	-1.54091	0.144688	1.24969	0.526602	0.137396	-1.008	0.288338	0.953295	-0.686788	-1.226	-0.917731	0.607092	-0.841527	0.738188	-0.453895
YPL202C	-0.774187	3.13183	-3.1742	1.1614	3.208	-2.01914	-2.24876	-1.49319	1.74953	-2.01323	1.3646	-0.325934	2.68582	-1.06508	1.81056	4.29079	-0.391993	0.0634981	-0.411517	0.901674	-1.57544	-2.01686	0.353181	2.40116	1.28779	-1.04094	0.296924	0.398392	-2.0732	-2.07403	-2.19844	0.944558	2.81893	-3.36641	-1.54026	0.0741517	-1.0061	3.51244	0.498266	-2.91749	0.664142	-1.8754	2.43867	0.734013	-1.18851
YPL248C	-0.74388	0.0908793	-0.0647985	-1.8038	-0.0544103	-0.231253	1.32842	3.50708	-0.345143	1.0838	-1.47013	-2.56501	1.35639	1.68817	0.746068	-0.3123	-0.398388	1.16563	2.17353	-0.117823	0.7607	-0.0622232	0.784657	-1.01349	-0.629168	1.15196	-0.777867	-2.4913	1.78609	-0.398956	-0.1494	1.63209	-0.82375	-0.926719	2.13341	-1.14832	-1.44261	-2.08946	0.125637	0.114085	1.34109	0.893313	-0.891117	-1.22113	-1.69056
YPR065W	-0.751803	0.875493	-1.74703	1.84986	-1.64804	-1.2488	-2.04486	-3.46307	0.176593	0.70882	2.68373	1.29291	1.12823	-3.36265	-1.47466	1.39517	1.8236	-1.8029	1.97856	-0.0715307	-1.4297	-1.95505	0.941962	1.91666	-0.103147	-0.581974	-0.652428	0.471072	-2.52105	-1.33642	-1.43075	2.30183	2.90652	0.393696	1.44388	1.18423	1.11153	0.698308	-1.55575	-2.41472	1.70433	-2.27232	2.53895	0.0108326	2.33189

## Sheet: KP activities genetic perturbat
	YAL017W	YBL009W	YBL016W	YBL056W	YBL088C	YBR028C	YBR059C	YBR097W	YBR125C	YBR274W	YBR276C	YCR008W	YCR079W	YCR091W	YDL006W	YDL025C	YDL047W	YDL079C	YDL101C	YDL134C	YDL188C	YDL214C	YDL230W	YDR075W	YDR122W	YDR247W	YDR283C	YDR466W	YDR477W	YDR523C	YER129W	YFR014C	YGL021W	YGL059W	YGL179C	YGL180W	YGR040W	YGR123C	YGR188C	YGR203W	YGR262C	YHR030C	YHR076W	YHR082C	YHR135C	YIL035C	YIL042C	YIL095W	YIL113W
YAL009W		0.350862	0.384198	-0.554207	-0.445988	1.75448	1.25205	-0.582391	-0.480924		-0.664868	-0.374027		-0.293894		0.906779	0.613395	-0.765366	-0.672647	-0.400718	-0.405416	-0.686562	1.0953	1.16284	-0.707092		0.488441	0.334064	0.720576		0.378641	0.572062		0.882033	-0.684883	-0.405658		0.467723	-0.478853	-0.453221	-0.482473	0.325345			-0.701998		-0.903214	-0.452874	0.331502
YBL088C	0.310663			-1.34009	0.278124	-0.779356		0.557087	0.272605	0.146391	-1.00775	0.347185	0.605737	0.223478	-1.0555	0.809932	0.0634881	-0.764331	2.99154	0.143288	-0.777848	0.528813	0.683385	2.12281	0.407221			0.38074	-0.595268	-0.648397	0.112316	0.00384654	0.168116	1.14002	-1.01447	-0.765696	0.235395	0.0188833	-0.725628	0.135394	0.973143		0.406477	-0.93468	0.284366	0.539493	-0.917243		-0.00755524
YBR136W	0.306762			-1.33949	0.278683	-0.798013		0.562033	0.288539	0.145148	-1.01774	0.337889	0.621141	0.224725	-1.05922	0.831901	0.0629479	-0.771921	3.08841	0.122728	-0.784556	0.537916	0.696076	2.35356	0.409499			0.374961	-0.603015	-0.653045	0.110921	-0.00531702	0.160137	1.11281	-1.01106	-0.767429	0.232508	0.0153054	-0.723615	0.124761	0.958601		0.41188	-0.916469	0.276308	0.546648	-0.92898		-0.00521355
YBR160W	-0.654269	0.347244	-0.493897	-0.921276	0.574943	0.336625	0.362308	0.0878582	0.279076	0.864502	-0.885051	0.282299	-0.48473	0.519319	0.93412	0.631703	0.134455	0.514882	0.304637	0.70057	-0.749506	-0.479451	0.528948	0.405628	-1.03798	-0.661762	1.15396	-0.530037	0.815176	-0.673726	0.317891	1.20007	-0.996856	0.156514	-0.55258	-0.944545	-0.56465	0.217686	0.594717	-0.480548	-0.426054	-0.654401	0.221545	0.316795	-0.571924	0.473688	-0.424528	0.260345	-0.559617
YDL028C	-0.53342	0.76022	-0.290751	0.336545	-0.291624	0.37348	0.573994	-1.02446	1.02339	-1.12407	-0.418841	0.356501	0.653317	0.547725	-0.387314	0.845942	0.431089	-0.933005	-0.604071	-0.681409	-0.532006	-0.919666	1.04476	-0.329981	-0.600173	-0.807897	0.796549	-0.487538	0.375854	-0.509199	0.749292	-0.717912	0.597097	-0.439405	-0.447396	-0.509115	0.686472	0.689236	-0.557995	0.759515	0.358127	0.838934	-0.716136	-0.343299	0.50246	0.622921	-0.479241	-0.381319	0.911492
YFL033C	-0.858018	-0.476708	0.99338	1.47675	1.21214	-0.751455	0.474847	0.656816	1.51244	0.739156	2.18724	0.219022		0.664741	0.56143	-1.20018	0.527955	-0.677213	-1.14552	-0.322405	-1.75636	-0.286358	-0.566979	-0.622335	-0.714387	0.666909	0.572642	-0.569606		1.11295	-1.03622	-1.75775				0.270813		0.871421	1.26288	0.628981	0.920807	-0.0777786	-0.419737			1.12842	1.15148	-0.475584	0.677176
YGL019W	-0.124132	-0.0789328	1.16736	1.8312	0.624914	-0.782849	0.597488	0.659874	-0.106163	0.0524165	0.55762	-0.948202	-0.512192	0.589786	0.328412	-0.503225	0.705985	0.550167	0.486414	-0.108873	-0.919018	-0.752567	-0.232717	-0.183873	-0.476768	-0.173921	-0.262189	-0.726437	-0.49343	-0.371493	0.4552	-0.446583	0.494248	-0.459641	0.631395	0.771333	-0.381467	0.811293	0.724892	-0.0358216	2.04453	-1.38539	0.487103	0.691584		-0.308701	-0.525841	0.0359552	-0.450166
YGL059W	0.920985	1.35	0.827262	0.130757	1.04532	-0.548309	1.10454	0.504143	0.731476	-1.43198	-1.43539	1.04544	0.689498	-1.79445		-0.428029	0.569279	-0.176626	-0.137016			0.925372	-1.88966	-0.718984		-0.119074	-0.779341	1.14323	0.738568	0.63141	0.961571	-0.837214			-0.274509	0.702124	0.714329	0.946164	1.06515	-1.66269	-1.60272	0.0617634	1.52268	0.780633	0.695104		-2.62972	-0.581104	1.02351
YGL134W	-0.830643		-0.159878	0.773993	0.989904	-0.857628	0.704455	-0.687022	-0.356632	0.502888	-0.451241	-0.907812	-0.00125142	-0.0650568	0.850462	-0.163694	0.842582	0.927413	0.0179688	1.61037	-0.133294		-0.525946	-0.850149	0.733116	0.831828	-0.714026	-0.648772	-0.47045	0.981456	0.937343	0.827297		-0.760592	-0.675805	0.978022	-0.721803	-0.719157	-1.29983		-0.885233		0.818641	0.586424		-0.517508	-0.648351	1.17243	0.00404903
YHR004C		0.344873	0.384293	-0.552256	-0.451186	1.76223	1.24204	-0.58633	-0.475556		-0.670478	-0.382804		-0.30082		0.914336	0.614495	-0.755425	-0.67338	-0.409357	-0.396881	-0.687174	1.06345	1.18114	-0.723816		0.482675	0.336632	0.717827		0.373121	0.570271		0.903178	-0.673909	-0.402617		0.462828	-0.48849	-0.461507	-0.485761	0.32337			-0.716479		-0.913226	-0.444711	0.33035
YIL035C	-0.117513	-0.0592645	1.13905	1.5323	0.625339	-0.778065	0.578262	0.612993	-0.105788	0.0583065	0.551278	-0.940028	-0.527943	0.743672	0.314124	-0.493153	0.674464	0.528328	0.478933	-0.125281	-0.966274	-0.760123	-0.239533	-0.176212	-0.475365	-0.180487	-0.268135	-0.511337	-0.368855	-0.381448	0.450876	-0.462986	0.495898	-0.467416	0.606041	1.11148	-0.38458	0.840054	0.731066	-0.0364112	2.02866	-1.41111	0.486468	0.704076		-0.319788	-0.511463	0.0413815	-0.470023
YIL042C	0.920371	1.36179	0.832704	0.130101	1.03315	-0.53728	1.11942	0.501552	0.732976	-1.43544	-1.5485	1.04009	0.695779	-1.82649		-0.41722	0.55835	-0.189603	-0.123796			0.923521	-1.77638	-0.732619		-0.112053	-0.778064	1.15596	0.72503	0.624291	0.942702	-0.804816			-0.268411	0.701514	0.718996	0.944263	1.05523	-1.64654	-1.60777	0.0691825	1.52516	0.780738	0.695404		-2.62954	-0.592232	1.00148
YIL095W	0.532453	0.402687	-0.46508	0.833489	0.309577	-0.666125	-1.73623	0.467027	0.798173	0.644937	-0.741758	0.448044	-0.756481	1.16374	0.607894	0.250099	0.294867	-0.44963	0.959533	0.220705	0.197788			0.566799	0.466377	-0.901472	0.439329	-0.523933	0.22604	-0.512143	-0.504201	0.179626		-0.925547	0.8958	0.855781	-0.649702		-0.474339	-0.539835	-0.484018	0.4051	0.901289	-0.452162		0.31815	-0.599341		0.252621
YJL141C	-0.553691	0.772826	0.822182	-0.369746	0.607177	-0.741853		-0.580817	0.638759	-0.559459		-0.43378		0.40697		-0.277824	0.354467	0.991466	0.8315	0.479225	0.901145				0.605162	0.499712	1.08661	-0.523414	-0.33481	0.404302	0.341323	-0.404329		-0.36352	-0.687058	0.544717			0.564928	-0.310058	0.468774	0.461142	0.429162	0.58482		-0.520903	-0.768005	0.765013	0.455016
YJL164C	0.179264	0.427315	-0.664071	-0.564351	-0.666326		0.275352	-1.56286	-0.72964	-0.963007	0.649649	0.159931		0.406813	-0.75863	0.629976	0.200687	0.243404	0.101872	0.481752			0.148766	2.73595	-0.684172	-0.567876	2.2542		0.461473	-0.939887	0.828653		0.96598	-0.571243	1.01448	0.387667	0.5819	1.45823		-0.965029	-0.598259	0.532359	-0.583959	1.1948	0.63021	0.426017	-0.955913	-0.906586	0.570455
YMR001C	0.483156	-0.514841	0.769298	0.41239	0.789415	-0.678338	-0.486528	1.12256	-0.55108	0.248675		0.326825	-0.63608	0.155569	-0.666449	-0.891561	-0.541151	0.893119	0.444015	0.217884	0.902369	-0.993031	0.263506	0.239038	-0.556376		-0.616771	0.218019	0.182132	-0.512124	-0.547731	-0.654667	-0.678671	-0.52574	0.577697	-0.886119	0.247652		-0.442272	1.59936	0.580945	0.542177	0.698073	0.64856		-0.545771	0.349344	-0.515589	-1.01497
YNL289W	0.181224	1.47299	-0.401393	0.388612	0.231564	0.912487	-0.803808	1.54872	-1.10209	-0.796738		0.394982	-0.798355	-0.265629	0.525493	0.839176	-1.45461	-0.409145	-0.389714	0.311991	0.74044	0.656915	0.437296	0.839007	-0.647624	-1.21466	0.740666	0.414501	-0.39542	-0.82131	0.701598	0.33063		0.198742	0.651837	0.549351	1.18436	-1.26154	0.213819	-1.61011	-1.43359	0.636752	0.415576	-0.770088	-0.591304	0.665597	0.112346	0.335331	0.300066
YOR039W	-0.113949	-0.0796089	1.13779	1.78179	0.632731	-0.779481	0.589212	0.656207	-0.106695	0.057741	0.551811	-0.913327	-0.512636	0.597042	0.329028	-0.496716	0.692611	0.544588	0.484263	-0.114175	-0.941812	-0.737038	-0.234497	-0.182461	-0.471894	-0.172201	-0.26798	-0.726376	-0.488412	-0.373069	0.47135	-0.43978	0.513381	-0.441776	0.627219	0.76238	-0.395154	0.822197	0.73367	-0.0424469	2.01326	-1.34408	0.478043	0.691862		-0.315054	-0.508269	0.0414078	-0.464535
YOR061W	-0.115902	-0.0626088	1.15	1.50094	0.621863	-0.788001	0.581503	0.62662	-0.105979	0.0626564	0.545893	-0.93209	-0.526279	0.733048	0.305354	-0.506896	0.674937	0.52242	0.478315	-0.123102	-0.949028	-0.747395	-0.245816	-0.187038	-0.462603	-0.178232	-0.264722	-0.504674	-0.37345	-0.385065	0.432847	-0.452492	0.497949	-0.464353	0.615209	1.11025	-0.403961	0.841071	0.745296	-0.0342967	2.021	-1.3756	0.484212	0.694074		-0.306999	-0.51511	0.0474337	-0.463646
YPL031C	-0.758315	1.80641	-0.235852	0.794278	0.65723	-0.108845	-0.541648	0.271701	-0.938765	-0.394461	-0.550546	-1.94188	-0.117264	0.00542549	0.842279	0.662961	-1.88369	0.731937	-0.272772	1.08204	-0.101992	0.977214	-0.225227	-0.263845	-0.235413	-0.746982	-0.0918067	-0.126772	-0.66441	-0.266778	1.14632	0.677522		-1.12588	-0.107087	0.946682	0.611322	-1.24683	-0.777768	-0.470133	-1.08223	0.919814	-0.437256	-0.438497	-0.274265	-0.242509	-0.472959	0.764012	0.659649
YPL256C	-0.344356	-1.52132	1.14386	-0.383218	-0.3183	-0.718283	0.794831	0.382917	-0.763702	1.17041	-0.323738	-0.784547	-0.380261	-0.506532	2.24105	-1.00137	1.05105	-0.433795	-0.831335	0.947945	-0.241901	-0.295905	-0.442605	-0.502756	-0.51405	0.867863	0.906995	-0.683672	-0.36214	0.555197	-0.630244	1.22284	-1.22056	-0.427644	0.394542	-1.3518	-0.815946	1.30265	0.00599989	-0.625837	0.735053	-1.57852	-0.376492	0.861725		-0.487853	0.820002	-1.16511	0.510869
YPR119W	0.188688		-0.815436	-1.13107	0.325961			0.421272	-0.809384	0.658337	0.207052	0.457112	0.443087	0.429946	-0.499355	0.191326	-1.01813	2.36593	0.658461			0.325255	0.348093			-0.716906	-0.701777	0.179678	0.927939		0.898748	0.209459	0.86877	0.326493	-0.427755	-0.599314	-0.431361	-0.808256	-0.498353		0.397596	0.185455	0.55621		0.289589		-0.62474	0.211399	-0.666455
[truncated: 66 more columns]

## Sheet: TF activities nitrogen
	N_downshift_15min	N_downshift_25min	N_downshift_44min	N_downshift_5min	N_downshift_79min	N_downshift_9min	N_upshift_15min	N_upshift_25min	N_upshift_44min	N_upshift_5min	N_upshift_79min	N_upshift_9min	Rapamycin_15min	Rapamycin_25min	Rapamycin_44min	Rapamycin_5min	Rapamycin_79min	Rapamycin_9min
YBL005W	0.124629	1.94073	2.25514	0.256772	2.94578	-0.0731957	-1.98008	-1.97348	-1.30018	-1.59146	-1.80269	-1.44031	0.0626827	-0.000901312	0.588077	0.565244	1.36225	0.0609941
YBL021C	-0.117632	0.486608	0.888232	0.272937	1.47725	0.153572	-1.26176	-1.60968	-1.65162	-1.95863	-1.58101	-1.38479	1.74496	1.21346	1.49657	-0.440105	2.16744	0.104205
YBL103C	-0.771176	-0.811063	-0.759352	0.0737151	0.450004	-0.634456	-0.51632	-0.827001	-0.912724	0.693528	-0.701168	0.50496	1.09468	1.34063	0.963185	-0.106998	0.738345	0.18121
YBR049C	-0.613172	-1.27517	-2.36451	0.260055	-1.67788	0.454132	0.377593	0.501129	1.57514	0.77534	2.54269	1.25538	0.518893	-0.341394	-1.08321	-0.273825	-1.27363	0.642432
YBR083W	0.560154	0.22585	1.73158	0.82413	2.20978	0.429784	-2.35409	-2.20418	-2.05826	-2.53272	-1.74457	-2.54619	0.924402	0.0153285	2.22521	0.165398	3.0721	1.0563
YBR182C	-0.592237	-0.598178	-0.32899	-0.890263	-0.283115	-0.665963	0.589248	0.902694	0.808492	-1.28625	0.996759	-0.775879	0.928078	-0.671335	-0.760065	1.68165	-0.609991	1.55533
YBR240C	0.57877	0.377922	0.714401	-0.138591	0.542176	0.390401	-2.25253	-2.07725	-0.356966	-2.36597	0.899902	-2.07771	1.51323	1.23441	1.30538	-0.226705	0.756148	1.18298
YCR106W	1.16714	1.60057	1.18719	0.969455	2.69711	1.04623	-2.75607	-1.79443	-1.25859	-3.3252	-0.234439	-2.46966	0.864527	-0.0798819	0.498057	-0.396908	1.79909	0.485817
YDL020C	0.251479	1.10178	0.658003	0.398406	0.910303	0.266397	-2.80038	-3.05815	-2.26833	-0.803075	-0.626695	-0.755981	0.432422	0.612131	1.9387	0.108455	2.88983	0.744701
YDL056W	1.00022	2.05968	2.61556	0.654301	2.89926	1.08967	-3.30232	-3.02022	-2.42779	-3.64085	-1.33604	-3.50544	1.00455	0.709192	1.81419	-0.541058	3.07211	0.855005
YDL106C	0.698106	0.569977	1.5297	1.14648	1.93662	0.527061	-2.47936	-1.71025	-0.938441	-2.81812	-0.322991	-2.4949	0.930079	0.439359	0.707609	-0.263797	1.77533	0.767544
YDL170W	1.30112	0.263212	0.92879	0.924653	1.91156	1.07085	-3.17912	-2.8721	-1.44921	-3.54755	0.738966	-3.40018	0.679207	0.974057	1.26897	1.13558	2.51854	0.732666
YDR043C	-0.0589219	0.501045	1.22683	0.851593	2.32841	0.0854962	-2.40776	-1.57764	-1.32843	-0.938793	-0.688662	-2.61996	0.33151	0.250197	0.93353	0.488447	1.54992	1.07318
YDR123C	0.855766	1.5765	2.39081	0.527045	3.39988	0.654703	-3.81722	-3.54914	-2.98616	-4.13892	-1.94868	-4.01024	1.14595	1.62159	2.68785	0.711218	3.99395	0.88511
YDR146C	1.20664	1.00425	1.41672	0.559592	1.55481	0.878093	-2.20863	-1.81691	-0.475741	-4.65578	-0.0720367	-3.46208	1.24635	1.31145	1.45737	-0.0918961	1.63612	0.511685
YDR207C	0.409193	1.23347	1.62571	-1.0981	2.11176	-0.440983	-2.31613	-2.04001	-2.1711	-1.36104	-1.98339	-2.1345	1.02609	1.25519	1.76879	0.816688	2.39791	0.900448
YDR216W	0.193033	0.510559	0.820783	-0.106969	0.714233	0.181786	-0.752951	-0.880109	0.250447	-0.411212	0.139643	-1.04667	0.275874	0.118274	-0.138743	0.320649	-0.0937804	-0.0948475
YDR253C	-0.212269	-0.73294	-0.653598	-0.313375	-1.08312	-0.134801	2.04331	1.37204	1.10733	1.87922	0.577825	2.45869	-1.11394	-0.752135	-1.21937	-0.652685	-2.10439	-0.465792
YDR259C	-0.509597	-0.874472	-0.6199	-0.318387	-0.644844	-0.373091	0.799911	0.785068	0.826628	0.624007	0.865813	0.787385	-0.209049	-0.863142	-1.0851	0.839171	-0.807395	0.776993
YDR310C	0.905545	1.30256	1.75111	0.247351	2.30695	0.794792	-3.10821	-1.6668	-1.17897	-4.54069	-1.03318	-4.4698	1.06539	1.32739	1.91473	0.825922	2.63419	0.92171
YDR423C	0.274847	0.0496	0.199353	0.111845	0.192254	0.2005	-1.25008	-0.730205	0.346828	-1.42084	0.585665	-1.83997	0.235004	-0.0939586	0.464661	1.05	0.714507	0.909995
YDR451C	0.944774	1.29493	1.69055	0.78507	2.18079	0.847091	-3.36912	-2.46073	-2.10913	-4.26578	0.425402	-4.50429	1.08575	1.31684	1.83486	0.874548	2.46941	0.959031
YDR463W	0.741781	1.26678	1.85994	0.502333	2.59497	0.595322	-3.99056	-2.84104	-2.40748	-2.63383	-0.966715	-3.17692	0.953156	0.998596	2.07631	0.636489	3.02771	0.763156
YEL009C	0.221133	0.646204	0.799001	0.518473	1.85933	0.636811	-3.24771	-2.39714	-1.23679	-0.695145	-0.0778516	-2.36974	1.09219	0.171375	0.781145	0.38817	2.06015	0.850395
YER040W	0.802509	1.52721	2.34602	0.471975	3.36064	0.600338	-3.86316	-3.5936	-3.02752	-3.34154	-1.98432	-4.05725	1.09429	1.57255	2.64469	0.657164	3.95799	0.832015
YER111C	0.562827	0.95661	1.36519	0.512595	1.83222	0.494999	-1.85463	-1.04026	-1.49998	-3.41069	-1.24544	-3.41555	0.428804	1.1512	1.95603	0.496023	2.20773	0.502325
YER161C	0.29859	-0.14955	0.776645	0.644059	1.45515	0.743706	-2.51945	-1.74705	-1.32491	-1.06591	-0.333147	-2.2697	0.525098	-0.0456363	0.853601	0.78782	2.44714	0.923555
YER169W	0.855766	1.5765	2.39081	0.527045	3.39988	0.654703	-3.81722	-3.54914	-2.98616	-4.13892	-1.94868	-4.01024	1.14595	1.62159	2.68785	0.711218	3.99395	0.88511
YFL021W	-0.800048	-0.697201	0.686447	0.113954	1.16479	-0.803694	-0.76392	-0.87901	-0.955949	-0.80929	-0.431544	-0.688013	0.360399	0.317042	0.554952	2.06497	0.868933	0.697184
YFR034C	0.526771	0.497055	0.740609	0.963565	1.47115	1.09613	-2.715	-1.59151	-1.0069	-3.65112	0.100428	-3.5175	1.60626	1.14594	1.3098	-0.569458	2.25838	1.33539
YGL013C	-0.444304	-0.426146	0.129874	0.376796	0.132922	0.379256	-0.612159	0.576156	0.664222	0.649714	0.782109	0.559194	-0.65773	-0.869908	-0.881418	0.309203	-0.907341	0.239561
YGL073W	-2.3044	-2.46792	-2.65267	-0.567061	-2.8816	-0.518419	3.39453	3.33371	2.36088	2.68937	2.49348	3.43832	-0.456421	-2.47815	-2.72006	1.07038	-3.01639	1.2824
YGL131C	0.319929	0.787636	0.575105	-0.312371	0.26602	-0.234687	-0.364057	-0.143465	0.0579919	0.0759949	0.0230672	-0.153365	-0.0221133	0.166567	-0.240942	-0.316166	-0.443163	-0.0419817
YGL162W	0.41974	0.73986	1.15869	-0.244949	1.45399	-0.0470432	-1.59788	-1.60656	-1.34944	-1.10669	-0.448713	-1.91007	0.374516	0.6288	0.657559	0.865208	1.44033	0.572645
YGL237C	-0.388994	-1.21212	-1.2776	-0.0746889	-2.19829	-0.0305834	1.66011	1.65251	2.81265	0.443059	2.60715	1.02543	-0.373989	-1.14789	-2.03198	0.701818	-2.43698	0.270379
YHL009C	-0.266389	-0.430343	-0.429561	0.753535	-0.332869	0.515895	0.628678	0.750092	0.584289	0.583289	0.350268	0.861338	-0.285042	-0.458542	-0.627414	-0.980996	-0.749162	-0.467065
YHL020C	0.84883	1.07428	1.97015	0.608705	2.70726	0.701958	-2.48284	-3.50886	-2.79659	-2.56555	-1.49466	-2.59853	1.0608	0.93113	2.18713	0.0442708	3.14122	0.171296
YHL027W	0.78538	0.315549	0.857653	-0.420142	0.538333	-0.133564	-0.666544	-0.300042	-0.611317	-3.08606	-1.07852	-2.23386	0.834216	1.78398	1.57859	-0.0362821	1.32698	0.545644
YHR084W	0.59293	0.85609	1.36302	0.795117	2.01232	0.558622	-1.77872	-1.34412	-1.01772	-2.05713	-0.886186	-1.91867	0.207216	0.334745	0.81164	0.0961651	1.44468	-0.0699984
YHR178W	0.978143	1.62616	2.35833	0.682585	3.26559	0.797365	-3.52769	-3.58768	-2.78047	-3.81694	-2.14869	-3.52515	1.23905	1.66671	2.6254	-0.054912	3.79973	0.402467
YHR206W	-0.205833	-0.351231	0.677957	0.162699	0.757302	0.270869	-0.561608	0.54994	-0.0841148	-1.05623	-0.922581	-0.892441	0.105336	0.31676	0.427177	0.0672932	0.449561	0.289147
YIL101C	0.321852	0.257087	0.670534	0.396175	1.40629	0.691616	-1.25559	-1.31872	-1.05398	-1.26418	-0.488582	-1.07695	0.510049	-0.0364281	0.636894	-0.140503	1.35619	0.388255
YIL131C	0.228578	0.33428	1.32411	0.665989	2.09165	0.863719	-1.82969	-2.09778	-1.42808	-2.32272	-1.52563	-2.09036	0.98425	0.590601	2.04327	-0.353499	2.13202	0.389289
YIR018W	-0.286532	-0.436189	-0.338602	-0.375893	-0.448704	-0.248594	0.637094	0.825938	0.816422	-0.448182	0.829457	-0.291966	-0.251747	-0.331108	-0.586163	1.04467	-0.78383	0.673932
YJL056C	0.694259	1.37281	2.13946	0.384778	3.08947	0.504965	-3.57928	-3.804	-2.97295	-2.75721	-1.8201	-2.68182	0.967457	1.11423	2.41911	0.558172	3.64877	0.721886
YJL089W	0.056215	0.184202	-1.42981	0.139582	-1.15423	0.0930753	1.78591	1.4631	1.45049	1.94496	0.95017	2.06663	-0.623175	-0.500013	-2.02022	-1.34148	-1.91229	-1.15313
YJL110C	-0.952331	-0.55671	-0.345387	-1.18684	0.217872	-0.929171	-1.31893	-0.787565	-1.19816	-2.27522	0.282868	-2.08842	1.58165	1.25747	1.35732	2.69488	1.76923	2.47744
YJR060W	-0.62449	-0.804063	-0.852914	-0.461892	-0.462726	-0.669446	1.47377	0.407052	0.342624	0.959777	-0.0100228	1.38531	-0.333915	-0.481932	-0.879083	0.6281	-0.293539	0.677391
YKL015W	0.284286	0.689126	1.04226	0.594812	1.39043	0.536564	-0.326664	-0.274621	-0.350423	0.374441	-0.481281	-0.510854	-0.511087	-0.417469	-0.337395	-0.76152	-0.308256	-0.632356
YKL020C	0.231551	0.727039	2.1894	1.46562	2.58126	1.21417	-3.59036	-2.44486	-1.63924	-1.971	-0.745807	-2.42228	0.363545	-0.104957	1.22557	0.156934	2.33484	0.428583
YKL038W	0.838904	1.56542	2.38626	0.507546	3.40342	0.636229	-3.82344	-3.55321	-2.98571	-3.10633	-1.93991	-4.01801	1.13141	1.61087	2.08362	0.392167	4.00226	0.868484
YKL043W	-0.323808	-0.362744	-0.398825	0.938706	-0.0481485	-0.148746	0.949509	1.59993	0.711811	0.594482	-0.0429365	1.09522	-0.232542	-0.458129	-0.839512	-1.19633	-1.26684	-0.571096
YKL062W	1.13332	1.59687	2.12061	0.620872	2.76961	0.401948	-3.16809	-2.36364	-1.63983	-1.72455	-0.857163	-2.20283	0.474861	0.479748	0.688407	-0.281863	1.75376	0.197955
YKL109W	0.0529547	0.264221	0.713887	0.830494	1.31273	0.201502	-1.18966	-0.868351	-0.785004	-0.258578	-0.30768	-1.08817	0.303533	-0.12243	-0.568222	-0.0386542	1.22819	0.319238
YKL112W	-0.199643	-0.277341	-0.555877	-0.362558	-0.564093	-0.0768054	0.108011	0.122546	0.0744191	0.359406	0.713273	0.640661	-0.0260485	-0.114289	-0.279546	0.226777	-0.282753	0.493861
YKL185W	0.809027	1.07174	1.90765	0.471591	3.42058	0.602634	-3.82878	-3.25256	-2.97569	-2.02867	-1.60967	-2.72589	1.1069	0.391035	1.41093	0.660647	3.72938	0.839149
YKR034W	0.347615	0.113465	0.273568	0.113086	0.280325	0.223956	-1.31256	-0.70653	0.484003	-1.23875	0.654745	-1.30821	0.235655	0.314042	0.12602	0.434776	0.264695	0.700102
YKR099W	-0.330104	-1.00507	-1.79118	0.0824987	-1.88374	0.21961	0.205867	0.537991	1.80076	0.646436	2.84313	1.06183	0.708683	-0.0896753	-1.54429	-0.228528	-1.58378	0.349564
YLR098C	1.26059	0.654478	1.63116	0.987843	2.46841	1.09376	-3.63836	-2.71695	-1.17796	-2.95104	0.0487363	-3.79851	1.20033	0.48104	1.43829	-0.390823	2.12405	1.28494
YLR131C	0.110963	0.238262	0.505018	0.435897	0.778201	0.203594	-0.949554	-0.96184	-0.634625	-1.07516	-0.252651	-1.22935	0.120445	0.0157278	0.644056	0.792551	1.14328	0.115181
YLR176C	0.0376361	1.0111	2.0729	0.428786	2.20618	0.366466	-2.28248	-1.96012	-2.04546	-1.8798	-1.88169	-2.20922	0.510534	0.716027	2.11214	0.470841	2.28465	0.0415121
YLR228C	-0.147787	-0.18305	-0.137838	0.528078	0.439694	-0.0970759	-0.248067	-0.257116	-0.251635	-0.164887	-0.298747	-0.207605	-0.206283	-0.124744	0.481514	0.547358	0.437422	-0.109231
YLR256W	-0.453963	-1.2053	-1.08691	-0.752774	-1.33701	-0.692644	1.51185	1.98022	1.22871	1.55073	0.612393	1.44048	-0.435227	-0.909219	-1.04784	1.02082	-1.44179	0.0174898
YLR403W	-1.42766	-2.63941	-2.83188	-0.071215	-3.07038	-0.349653	3.21729	3.15393	3.02086	3.29333	2.77565	3.26291	-0.830074	-2.65007	-2.90209	0.61377	-3.2108	0.645485
YLR451W	0.182266	-1.05898	-1.04003	0.23132	-0.963359	0.213096	-0.729731	-0.684063	0.493894	0.174935	0.950999	0.181263	0.066089	0.184427	0.4914	0.178224	0.461502	0.66675
YML007W	0.113713	-0.739389	-0.215461	0.377547	-0.489973	0.207709	0.0654207	-0.0315755	0.7737	-0.194829	0.648133	0.0310911	0.0168927	-0.0117279	-0.270339	-0.169221	-0.277417	0.165725
YML027W	-0.0732321	0.435146	0.35186	-0.286882	0.513988	-0.137593	-1.24484	-0.774863	-0.628103	-1.71252	-0.437397	-1.37794	1.14682	0.534857	0.94671	0.198855	1.32498	1.22015
YMR016C	0.855766	1.5765	2.39081	0.527045	3.39988	0.654703	-3.81722	-3.54914	-2.98616	-4.13892	-1.94868	-4.01024	1.14595	1.62159	2.68785	0.711218	3.99395	0.88511
YMR019W	0.23477	1.24241	0.648938	0.348483	1.28938	0.13696	-1.51969	-2.21962	-1.75548	-1.40132	-1.31077	-1.21028	1.27505	1.40042	1.68148	-0.744799	2.12266	-0.218589
YMR021C	0.273663	0.316233	1.39652	1.13915	1.66432	0.678068	-1.90367	-1.34539	-0.947555	-1.85374	0.0929917	-2.65469	0.0100093	-0.296979	0.421642	0.445962	1.49257	1.07089
YMR037C	0.855766	1.5765	2.39081	0.527045	3.39988	0.654703	-3.81722	-3.54914	-2.98616	-4.13892	-1.94868	-4.01024	1.14595	1.62159	2.68785	0.711218	3.99395	0.88511
YMR043W	-0.0419304	-1.27368	0.275442	0.512927	0.774406	0.981251	-1.13959	-1.16089	-0.655331	-0.294177	0.62552	-1.06199	0.24207	-1.15302	0.209767	0.241442	1.14126	1.77651
YMR070W	0.43247	-1.17029	1.03847	0.697483	2.46035	0.621296	-1.62342	-1.28223	-1.13963	0.116135	-0.810368	-1.37478	-1.16634	-1.31932	0.702493	1.59013	1.37068	0.856871
YNL027W	0.772708	0.083994	0.288338	-0.00552552	0.0908513	0.610429	-1.57463	-1.13156	0.540135	-2.29289	0.958949	-2.05186	0.459568	0.752283	0.792978	0.466368	0.499133	0.740729
YNL068C	-1.0999	-1.47635	-2.54282	-0.790911	-3.49133	-0.910908	3.65273	3.40073	2.87155	3.95512	1.89633	3.83416	-1.37267	-1.21771	-2.34491	0.21206	-3.74871	-0.826457
YNL167C	0.20766	-0.019323	0.653826	1.13942	1.65239	1.21017	-1.47757	-1.5367	-1.0478	-0.910824	-0.839204	-0.674209	-0.337119	0.0384605	0.581086	-0.466077	1.71839	0.107417
YNL216W	-2.0168	-2.33851	-2.70199	-0.290286	-3.15241	0.122165	3.39086	3.2712	3.01991	3.53446	2.55681	3.47702	-0.7846	-2.35864	-2.83458	1.04772	-3.41758	-0.524749
YNL314W	-0.123283	0.170594	0.50934	0.428214	0.636787	0.349791	-2.00398	-0.920396	-0.647512	-2.36541	0.804419	-3.15026	0.99862	0.453829	1.20917	1.11226	1.2302	1.30763
YOL028C	0.0783262	0.261854	1.07779	0.778298	1.6006	0.245766	-3.05442	-0.818718	-0.182429	-2.45544	0.882242	-3.23689	0.819302	-0.0859877	0.0251021	1.55446	1.09232	1.41782
YOL108C	0.855766	1.5765	2.39081	0.527045	3.39988	0.654703	-3.81722	-3.54914	-2.98616	-4.13892	-1.94868	-4.01024	1.14595	1.62159	2.68785	0.711218	3.99395	0.88511
YOR028C	0.664696	1.56418	2.58046	0.254446	3.36268	0.413766	-3.67917	-3.34459	-2.64199	-2.28131	-1.34719	-3.318	1.02685	1.31943	1.34911	0.484298	2.89101	0.701318
YOR113W	0.918925	1.01532	1.30032	-0.0792824	1.73631	0.0267326	-2.66304	-2.49299	-1.78129	-1.00983	-0.455313	-2.28202	0.204409	0.896413	1.64108	1.37671	1.81577	-0.16823
YOR344C	-0.496299	-0.393133	-0.561997	-0.404599	-0.855092	-0.428386	1.12547	0.200595	0.82918	1.56654	0.827761	1.12924	-0.530322	-0.444279	-0.762107	0.958464	-1.26109	-0.499945
YOR358W	0.738112	1.36835	2.08043	0.450663	2.26383	0.562294	-3.49942	-2.61179	-2.47168	-3.42855	-1.76857	-2.67921	0.991861	1.40779	2.34017	0.00965281	3.48229	0.763772
YPL038W	-0.667417	-0.701703	-0.973922	-0.376759	-1.22845	-0.380418	3.01038	1.40296	0.904184	2.17256	0.418403	2.73971	-0.387739	-0.616802	-1.65318	-0.491883	-2.0106	-1.15933
YPL075W	-0.572403	-1.99704	-2.1086	0.434584	-1.65562	-0.0318477	1.64267	0.881196	1.76796	1.21268	2.16407	1.75231	0.148797	-0.721527	-1.97526	0.137833	-1.38893	0.309126
YPL089C	-0.455717	-0.829172	0.0154379	-0.410258	-0.338817	-0.408725	0.651802	0.634174	0.232124	0.659666	-0.173934	0.577109	0.500763	0.561847	0.044463	-0.146451	-0.825358	-0.288952
YPL202C	1.15477	1.08547	2.02337	0.968767	2.11722	1.041	-4.09435	-2.86347	-1.51351	-3.37329	-0.551325	-4.20357	1.31897	0.986049	2.19144	-0.389417	2.93049	1.17138
YPL248C	0.0857374	-0.733463	-0.542271	0.585592	-0.252499	0.469149	-1.09398	-0.397525	0.42555	0.362653	1.86284	-0.42887	0.355281	-0.686097	-0.688743	0.24813	-0.214196	0.64271
YPR065W	-0.0645083	1.14759	1.83683	-0.217803	2.69091	0.0663403	-2.47002	-2.90822	-3.3348	-0.0265147	-2.45667	-0.201595	0.306044	0.0718104	1.38927	0.415205	3.19374	0.562389
YPR199C	-0.497191	-0.973033	-1.17623	-0.245622	-0.476775	-0.233618	0.164203	0.62657	0.425585	-1.10139	-0.100956	-0.821986	0.812781	0.377276	0.844877	0.744859	0.58075	1.04989

## Sheet: KP activities nitrogen
	N_downshift_15min	N_downshift_25min	N_downshift_44min	N_downshift_5min	N_downshift_79min	N_downshift_9min	N_upshift_15min	N_upshift_25min	N_upshift_44min	N_upshift_5min	N_upshift_79min	N_upshift_9min	Rapamycin_15min	Rapamycin_25min	Rapamycin_44min	Rapamycin_5min	Rapamycin_79min	Rapamycin_9min
YBL088C	-0.462511	-0.420933	0.582627	-0.601394	-0.00996413	-1.2599	-0.150901	-0.665383	-0.460215	0.444729	-0.250416	-0.264824	0.60683	0.816729	0.733563	0.517538	-0.0655908	0.910017
YBR136W	-0.453806	-0.412743	0.58794	-0.593211	-0.0204703	-1.29146	-0.1504	-0.670757	-0.463245	0.447298	-0.224829	-0.256949	0.58241	0.815789	0.728458	0.521348	-0.0824473	0.937077
YBR160W	0.42298	0.33625	0.342743	0.00629304	0.421698	-0.156869	-0.849939	0.501719	0.438951	-0.943102	0.797417	0.339583	0.0357373	-0.0195109	-0.795494	-0.26914	-0.976149	0.366832
YDL028C	-0.000736396	0.75277	0.626434	0.722151	0.0340986	-0.12163	0.774385	0.634705	-0.162516	1.34667	-0.454446	0.899173	-0.738043	-1.5274	-0.932538	-0.910402	-0.321702	-0.620978
YFL029C	0.292359	0.656456	0.454467	0.533586	0.312613	0.441748	0.490037	0.293139	0.358742	0.421183	0.314002	0.36402	-0.493411	-1.00643	-1.11578	-1.09098	-0.835407	-0.390344
YFL033C	0.114479	0.730025		0.058603	0.651894	0.0648082	-1.38606	-0.771973	-0.521393	-1.63072	-0.344169	-1.32724	0.688199	0.914649	0.946524	0.527019	1.18758	0.0977667
YGL019W	0.325063	0.704955	0.432427	-0.492766	0.449372	-0.442563	0.454684	-0.97714	-0.763734	-0.846052	-0.458963	-0.785937	0.187816	0.639981	0.401633	0.338182	0.640044	0.192999
YIL035C	0.34023	0.685137	0.426625	-0.492046	0.458683	-0.429002	0.45196	-0.984415	-0.760247	-0.842844	-0.461756	-0.792085	0.191676	0.643285	0.394769	0.330379	0.649832	0.189818
YIL095W	0.215913	-0.919099	-0.455007	0.313253	-0.504507	0.122074	0.622504	-0.23059	0.504661	-0.00870401	0.158771	-0.108025	-0.0472192	-0.264129	0.345952	-0.190373	0.125469	0.319056
YJL141C	0.474964	0.357115	0.276238	-0.546159	0.440834	-0.150059	-0.401734	-0.462084	-0.490588	0.339244	-0.683255	-0.32292	0.530306	0.518407	0.467813	-0.472091	0.336112	-0.212143
YJL164C	-0.573999	-1.16377	-1.39616	0.191335	-1.12053	-0.46682	1.25539	0.883433	0.406725	1.69822	-0.0347307	1.48969	-0.60261	-0.408164	-0.454105	0.792584	0.00383006	-0.500311
YJR066W	-1.39915		0.496445	0.00583363	0.375178	0.188209	0.232819	-0.21683	-0.80408	0.432602	-0.572904	0.511053	0.061804	0.184761	0.241509	0.156812	0.105941
YMR001C	-0.614976	-0.952794	-1.5946	-0.61975	-0.347458	-0.460549	0.627028	0.617016	-0.109008	-0.956378	-0.141664		1.28909	0.635146	0.599607	1.0801	0.554716	0.394473
YNL161W	-0.621403	-0.367808	-0.215473		-0.515712	-0.334944	1.04675	0.801594	-0.295476	1.1101		1.1691		-0.679516	-0.357274		-0.461445	-0.278489
YOR039W	0.334516	0.682087	0.437179	-0.489674	0.446833	-0.43304	0.464922	-0.992932	-0.747977	-0.83603	-0.465099	-0.783343	0.18942	0.628884	0.389867	0.336012	0.6503	0.188074
YOR061W	0.332964	0.685998	0.441609	-0.487897	0.46423	-0.43809	0.468264	-0.984131	-0.752764	-0.842471	-0.474219	-0.782888	0.196372	0.639143	0.384593	0.324162	0.641008	0.184117
YPL256C	0.446543	-0.339349	-0.311849	-1.13096	0.724449	0.446662	-0.205281	0.478765	0.522226	-0.360831	-0.0986261	0.427167	0.40689	-0.42831	-0.27083	-0.403865	-0.701749	0.798945
YPR119W	0.802383	0.932619	0.5533	0.451281	0.0695682	0.758701		0.232193	0.306219	-1.69362	0.0640161	-0.911122	0.335235	0.402406	-0.0131614	-1.23359	-0.137096	-0.91933

## Sheet: KP activities SaltPheromone
	NaCl_1200	NaCl_2700	NaCl_300	NaCl_60	NaCl_600	alpha_1200	alpha_2700	alpha_300	alpha_60	alpha_600
YBL046W	0.484921	0.658763	0.431564	0.764977	0.439615					0.538652
YBL056W	1.18046	0.910095	1.34294	1.5376	1.23807	0.761201	0.528708	0.683401	0.523893	0.681311
YBL088C	-0.573651	-0.556268	-0.347464	0.486782	-0.370998	-0.855737	-0.608536	-0.643783	-0.66837	-0.879097
YBR136W	-0.479647	-0.301551	-0.33677	0.567512	-0.350763	-0.838932	-0.592609	-0.636952	-0.678609	-0.582528
YBR160W	0.277366	-1.26922	0.344094	0.415669	-0.477817	0.694434	0.536555	-1.065	0.579549	0.90101
YDL006W	0.758205	0.45705	0.843451	0.824198	1.02045	-0.660946	-0.66374	-0.68027	-0.474696	-0.651306
YDL028C	-0.788612	-0.414652	-0.376751	-0.463189	-0.633764	-0.405386	0.582528	-0.399572	-0.314527	-0.414652
YDL101C	0.643592		0.70708	0.579055	1.04818
YDL159W	-0.462811	-1.83268		-0.528122		2.18709	2.22915	1.42597		1.4908
YDR028C	-1.87943	-2.50864	-1.08938	-1.08831	-1.60033	-1.82391		-1.94692	-0.921906	-1.16052
YDR075W	0.482936	0.66334	0.428291	0.778847	0.451733					0.539102
YDR477W	-0.835945	-0.905529	0.300249	0.853872	-0.377579	-0.544394		-0.569764	0.640354	0.8041
YER089C	1.14752	0.912574	1.28567	1.54212	1.23807	0.758952	0.540758	0.706859	0.529737	0.686555
YER133W	-1.90658	-2.52288	-1.06298	-1.05355	-1.58336	-1.80967		-1.9914	-0.925549	-1.20412
YFL029C	0.388277	-0.315065	-0.455436	-0.414539	0.386053	-1.07263	-0.540306	0.644548	-1.14752	0.386264
YFL033C	0.605373	-0.321027	1.09583	1.24336	1.0048	-0.505985	0.357338	0.705754	-0.89449	0.422623
YGL019W	-0.342657	-0.656788	-0.409381	-0.660747	0.409716	-0.524619	-0.486649	-1.01189	0.430275	-0.68487
YGL059W	-0.586868	-0.850165	0.317674	-0.354578	-0.443456	-0.7716	-0.439257	-0.450261	-0.726999	-0.421705
YGL134W	0.351055	0.820736	-0.557207	0.305219	-0.421017	-0.637895	-0.68403	0.441651	-0.681728	-0.505845
YHL007C	-0.514989	0.307858	-0.610834	-0.474566	-0.585194	-0.340179	-0.354774	-2.52288		0.334044
YHR135C	1.24185	1.63078	0.570086	0.563837	0.821023	-0.476124	0.491874	0.997834	1.2668	1.14935
YIL035C	-0.334044	-0.754734	-0.423428	-0.677574	0.386687	-0.667764	-0.545155	-1.33724	0.379656	-0.925184
YIL042C	-0.585695	-0.850781	0.307329	-0.353204	-0.437826	-0.743282	-0.426664	-0.459545	-0.722391	-0.413413
YIL095W	-0.37976	-0.416688	-0.428874	0.767258	-0.519418	-1.25964	-0.474307	-0.804931	-0.575118	-0.531062
YJL128C	0.941574	0.842846	1.06449	1.00966	1.36754	0.330311	-0.327902	-0.303207	0.308476	0.312917
YJL141C	-0.330497	0.367948	0.340179	-0.307947	-0.388702	-0.317765	-0.368455	-0.434861	0.439854	-0.330962
YJL164C	-1.09909	-0.628563	0.309272	0.321937	-0.729554	-1.1945	-2.40894	-1.50169	-1.4168	-0.66837
YJR066W	-0.94424	-0.549289	-1.23657	-0.8041	-1.68194	0.774949	-0.379968	1.6216	-0.374585	1.43533
YLR113W	0.681519	0.792366	0.473015	0.414314	0.664342	0.618163		0.842543		0.551294
YLR226W	-0.819014	-0.922996	-1.16813	-0.698319	-0.4642	-1.77211	-0.748849		-0.828274	-1.4828
YMR001C	-0.835945	-1.29499	-0.901356	0.556424	-0.838033	0.339894	0.538652	0.475474	1.24718	0.510323
YMR104C	-0.549905	-0.62233	-0.309095	-0.676542	-0.348722	0.329383	0.386475	-0.335734	-0.580044	0.306801
YNL053W	-0.464453	-1.86646		-0.530178		2.19382	2.22185	1.41908		1.50307
YNL154C	0.526367	0.318487	0.738975	0.389979	0.582362	-1.55284	-1.36251		-0.424004	-1.70774
YNL161W	-4	-2.95861	-4	0.852633	-4	-1.21538	-0.339514	-1.92082	-0.567833	-1.16941
YNL183C	0.557207	-0.753255	0.997834	1.17005	0.978397	-0.481091	-0.416121	-0.467755	0.444301
YNL201C	0.480172	0.652475	0.429224	0.774432	0.444664					0.528562
YNL289W	-1.12726	-2.05552	-0.339894	0.595337	-0.739213	0.417142	0.395018	0.877129	0.801343	-0.513003
YNL307C	-0.505428	-0.401866	-0.60206	-0.563996	-0.589898	-0.496618	-0.621239	-0.359916	-0.748362	-0.703335
YOL001W	-0.88706	-1.09151	0.587204		-0.499078	-0.310247	-0.405055		1.18442	-0.499215
YOR039W	-0.348722	-0.679023	-0.400991	-0.662142	0.416574	-0.519562	-0.481223	-1.02	0.435571	-0.691863
YOR061W	-0.346498	-0.764472	-0.430158	-0.698319	0.38405	-0.665546	-0.54546	-1.31785	0.388914	-0.935917
YPL031C	-1.21396	-1.07109	-0.33208	0.676335	-0.712422	-0.397289	-0.438422	0.588549	0.617803	-0.587204
YPL153C	0.647046	1.27165	0.44406	0.70952	0.623788	0.674279	0.465593	1.14267	1.01457	1.4318
YPL256C	0.823909	0.436875	1.13253	0.673869	0.806597	1.14206	0.717831	1.01547	0.560983	0.75995
YPR119W	-0.511731	-2.03621	-0.545155	-0.423774	-0.973058	0.484259	0.408601	-1.37986	1.17005	-0.441531
YPR161C	-0.823909	-0.924088	-1.17587	-0.709075	-0.458421	-1.84164	-0.734004		-0.83357	-1.50169
